# Supplementary material for: Focus expansion and stability of the spread parameter estimate of the power law model for dispersal gradients
Source: PeerJ. 2017 Jun 20;5:e3465. doi: 10.7717/peerj.3465 (PMC5480396; doi:10.7717/peerj.3465)
Supplement: Supplemental Information 1 [file peerj-05-3465-s001.zip]

Archive with 3 entries (3 files):
- Supplementary file/Current vs Final Extent.xlsx
- Supplementary file/Prevalence_data.xlsx
- Supplementary file/Velocity_data.xlsx
