# Supplementary material for: Focus expansion and stability of the spread parameter estimate of the power law model for dispersal gradients
Source: PeerJ. 2017 Jun 20;5:e3465. doi: 10.7717/peerj.3465 (PMC5480396; doi:10.7717/peerj.3465)
Supplement: Supplemental Information 1 [file peerj-05-3465-s001.zip › Supplementary file/Current vs Final Extent.xlsx]

## Sheet: Sheet1
Day of year	Week	Year	Current area (km x 10^8)	Final area (km x 10^8)
97	13	2008	0	4.96
97	13	2009	0	6.44
97	13	2010	0	6.32
97	13	2011	0.07	5.53
97	13	2012	0.06	4.16
97	13	2013	0	4.94
97	13	2014	0	4.41
104	14	2008	0.01	4.96
104	14	2009	0	6.44
104	14	2010	0	6.32
104	14	2011	0.14	5.53
104	14	2012	0.15	4.16
104	14	2013	0	4.94
104	14	2014	0.05	4.41
111	15	2008	0.06	4.96
111	15	2009	0.2	6.44
111	15	2010	0	6.32
111	15	2011	0.14	5.53
111	15	2012	0.15	4.16
111	15	2013	0	4.94
111	15	2014	0.05	4.41
118	16	2008	0.06	4.96
118	16	2009	0.27	6.44
118	16	2010	0	6.32
118	16	2011	0.14	5.53
118	16	2012	0.15	4.16
118	16	2013	0	4.94
118	16	2014	0.05	4.41
127	17	2008	0.09	4.96
127	17	2009	0.3	6.44
127	17	2010	0.12	6.32
127	17	2011	0.14	5.53
127	17	2012	0.17	4.16
127	17	2013	0	4.94
127	17	2014	0.05	4.41
134	18	2008	0.09	4.96
134	18	2009	0.31	6.44
134	18	2010	0.18	6.32
134	18	2011	0.14	5.53
134	18	2012	0.4	4.16
134	18	2013	0.01	4.94
134	18	2014	0.05	4.41
141	19	2008	0.09	4.96
141	19	2009	0.32	6.44
141	19	2010	0.18	6.32
141	19	2011	0.14	5.53
141	19	2012	0.49	4.16
141	19	2013	0.09	4.94
141	19	2014	0.15	4.41
148	20	2008	0.09	4.96
148	20	2009	1.1	6.44
148	20	2010	1.5	6.32
148	20	2011	0.51	5.53
148	20	2012	0.88	4.16
148	20	2013	0.27	4.94
148	20	2014	0.17	4.41
155	21	2008	0.44	4.96
155	21	2009	4.53	6.44
155	21	2010	1.68	6.32
155	21	2011	0.51	5.53
155	21	2012	0.88	4.16
155	21	2013	1.11	4.94
155	21	2014	0.78	4.41
162	22	2008	0.65	4.96
162	22	2009	5.38	6.44
162	22	2010	2.49	6.32
162	22	2011	0.91	5.53
162	22	2012	2.21	4.16
162	22	2013	1.12	4.94
162	22	2014	1.41	4.41
169	23	2008	1	4.96
169	23	2009	5.38	6.44
169	23	2010	2	6.32
169	23	2011	1.35	5.53
169	23	2012	2.22	4.16
169	23	2013	1.81	4.94
169	23	2014	1.63	4.41
176	24	2008	2.25	4.96
176	24	2009	6.4	6.44
176	24	2010	4.02	6.32
176	24	2011	3.86	5.53
176	24	2012	2.24	4.16
176	24	2013	1.83	4.94
176	24	2014	1.64	4.41
183	25	2008	4.06	4.96
183	25	2009	6.4	6.44
183	25	2010	5.66	6.32
183	25	2011	3.86	5.53
183	25	2012	2.73	4.16
183	25	2013	3.28	4.94
183	25	2014	2.11	4.41
190	26	2008	4.24	4.96
190	26	2009	6.4	6.44
190	26	2010	5.7	6.32
190	26	2011	5.19	5.53
190	26	2012	3.7	4.16
190	26	2013	4.38	4.94
190	26	2014	4.26	4.41
197	27	2008	4.28	4.96
197	27	2009	6.4	6.44
197	27	2010	6.28	6.32
197	27	2011	5.21	5.53
197	27	2012	3.71	4.16
197	27	2013	4.64	4.94
197	27	2014	4.26	4.41
204	28	2008	4.96	4.96
204	28	2009	6.44	6.44
204	28	2010	6.32	6.32
204	28	2011	5.53	5.53
204	28	2012	4.16	4.16
204	28	2013	4.94	4.94
204	28	2014	4.41	4.41
