# Supplementary material for: Focus expansion and stability of the spread parameter estimate of the power law model for dispersal gradients
Source: PeerJ. 2017 Jun 20;5:e3465. doi: 10.7717/peerj.3465 (PMC5480396; doi:10.7717/peerj.3465)
Supplement: Supplemental Information 1 [file peerj-05-3465-s001.zip › Supplementary file/Prevalence_data.xlsx]

## Sheet: Sheet1
Year	Week	Total # Counties in Epidemic Polygon	Total Acreage of Epidemic Polygon	# Counties w/Infected Acreage	Total Acreage of Infected Hosts	# Counties w/Available host	Total Available Host Acreage	Prev	Prev1
2008	7	1	0.000988	1	0	0	0	100	#DIV/0!
2008	12	3	69.8349	3	0	1	0	100	300
2008	14	11	658177	5	1.54984	5	203.029	45.4545	100
2008	15	17	5.5901e+06	5	185.206	7	296.795	29.4118	71.4286
2008	17	26	9.43416e+06	8	285.171	11	323.14	30.7692	72.7273
2008	18	26	9.43416e+06	8	285.171	11	323.14	30.7692	72.7273
2008	21	116	4.38384e+07	28	515.32	30	602.11	24.1379	93.3333
2008	22	160	6.46522e+07	36	598.24	44	679.61	22.5	81.8182
2008	23	263	1.00021e+08	98	1789.29	105	2686.65	37.2624	93.3333
2008	24	669	2.25473e+08	187	5864.61	191	6608.53	27.9522	97.9058
2008	25	1281	4.06434e+08	212	6648.83	217	7478.77	16.5496	97.6959
2008	26	1325	4.23848e+08	224	7286.59	229	9234.73	16.9057	97.8166
2008	27	1338	4.27738e+08	229	7669.4	232	9348.65	17.1151	98.7069
2008	28	1537	4.96427e+08	278	9650.09	278	10101.9	18.0872	100
2008	29	1539	4.96841e+08	278	9650.87	278	10101.9	18.0637	100
2008	30	1593	5.17169e+08	284	10338.2	284	10942.7	17.828	100
2008	31	1618	5.28496e+08	291	11329.4	292	12087.2	17.9852	99.6575
2008	32	1618	5.28496e+08	291	11329.4	292	12087.2	17.9852	99.6575
2008	33	1623	5.31221e+08	292	11423.1	292	12087.2	17.9914	100
2008	34	1623	5.31221e+08	292	11423.1	292	12087.2	17.9914	100
2008	35	1805	6.05144e+08	303	12659.9	303	12829.6	16.7867	100
2008	36	1805	6.05144e+08	303	12659.9	303	12829.6	16.7867	100
2008	37	1805	6.05144e+08	303	12659.9	303	12829.6	16.7867	100
2008	38	1805	6.05144e+08	303	12659.9	303	12829.6	16.7867	100
2008	39	1805	6.05144e+08	303	12659.9	303	12829.6	16.7867	100
2009	12	1	0	1	0	0	0	100	#DIV/0!
2009	15	17	5.39202e+06	4	53.4695	5	58.894	23.5294	80
2009	16	19	6.05179e+06	5	54.2445	5	58.894	26.3158	100
2009	18	23	7.08238e+06	5	58.894	6	59.6689	21.7391	83.3333
2009	19	24	8.26829e+06	5	58.894	6	59.6689	20.8333	83.3333
2009	20	35	1.10503e+07	6	59.6689	7	61.2187	17.1429	85.7143
2009	21	1378	4.52801e+08	232	7364.85	239	7499.69	16.836	97.0711
2009	22	1643	5.37844e+08	361	16446.9	368	16872.4	21.972	98.0978
2009	23	1643	5.37844e+08	361	16446.9	368	16872.4	21.972	98.0978
2009	24	1871	6.39506e+08	395	17745.7	405	18687.2	21.1117	97.5309
2009	25	1871	6.40197e+08	395	17746.5	405	18687.2	21.1117	97.5309
2009	26	1871	6.40197e+08	395	17746.5	405	18687.2	21.1117	97.5309
2009	27	1871	6.40197e+08	395	17746.5	405	18687.2	21.1117	97.5309
2009	28	1879	6.4359e+08	395	17876.7	405	18687.2	21.0218	97.5309
2009	29	1879	6.43655e+08	395	17915.4	405	18687.2	21.0218	97.5309
2009	30	1926	6.6308e+08	399	18058	407	18690.3	20.7165	98.0344
2009	31	1926	6.63205e+08	399	18084.3	407	18690.3	20.7165	98.0344
2009	32	1926	6.63205e+08	399	18084.3	407	18690.3	20.7165	98.0344
2009	33	1926	6.63205e+08	399	18084.3	407	18690.3	20.7165	98.0344
2009	34	1926	6.63205e+08	399	18084.3	407	18690.3	20.7165	98.0344
2009	35	1926	6.63205e+08	399	18084.3	407	18690.3	20.7165	98.0344
2009	36	1926	6.63205e+08	399	18084.3	407	18690.3	20.7165	98.0344
2009	37	1926	6.63207e+08	399	18084.3	407	18690.3	20.7165	98.0344
2009	38	1926	6.63207e+08	399	18084.3	407	18690.3	20.7165	98.0344
2010	11	1	0	1	1	0	0	100	#DIV/0!
2010	12	11	245.291	11	1	8	90.7369	100	137.5
2010	14	11	245.291	11	1	8	90.7369	100	137.5
2010	15	11	245.291	11	1	8	90.7369	100	137.5
2010	16	11	245.291	11	1	8	90.7369	100	137.5
2010	17	30	1.15416e+07	12	602.022	17	698.764	40	70.5882
2010	18	48	1.75475e+07	17	698.097	22	1001.66	35.4167	77.2727
2010	19	48	1.75475e+07	17	698.097	22	1001.66	35.4167	77.2727
2010	20	444	1.68434e+08	202	6020.66	209	6181.23	45.4955	96.6507
2010	21	444	1.68434e+08	202	6020.66	209	6181.23	45.4955	96.6507
2010	22	445	1.69228e+08	202	6024.22	209	6181.23	45.3933	96.6507
2010	23	520	1.9992e+08	225	6209.92	233	6368.04	43.2692	96.5665
2010	24	1225	4.02322e+08	442	9915.46	460	12774.1	36.0816	96.087
2010	25	1685	5.65501e+08	732	38554.5	742	40951.3	43.4421	98.6523
2010	26	1701	5.69778e+08	741	38988	752	41999.2	43.5626	98.5372
2010	27	1851	6.2783e+08	837	46608.3	849	47543.7	45.2188	98.5866
2010	28	1861	6.32398e+08	841	46650.8	852	47553.7	45.1908	98.7089
2010	29	1880	6.43316e+08	863	49470.1	870	50040.1	45.9043	99.1954
2010	30	1881	6.43783e+08	863	49515.2	871	50098.1	45.8799	99.0815
2010	31	2064	7.17954e+08	887	49573.1	896	50180	42.9748	98.9955
2010	32	2064	7.17954e+08	887	49573.1	896	50180	42.9748	98.9955
2010	33	2064	7.17954e+08	887	49573.1	896	50180	42.9748	98.9955
2010	34	2064	7.17954e+08	887	49573.1	896	50180	42.9748	98.9955
2010	35	2064	7.17954e+08	887	49573.1	896	50180	42.9748	98.9955
2010	36	2064	7.17954e+08	887	49573.1	896	50180	42.9748	98.9955
2010	37	2064	7.17954e+08	887	49573.1	896	50180	42.9748	98.9955
2010	38	2064	7.17954e+08	887	49573.1	896	50180	42.9748	98.9955
2010	39	2064	7.17954e+08	887	49573.1	896	50180	42.9748	98.9955
2010	40	2064	7.17954e+08	887	49573.1	896	50180	42.9748	98.9955
2011	6	1	0	1	0	1	0	100	100
2011	9	2	0	2	0	1	0	100	200
2011	11	3	15899.1	3	0	1	0	100	300
2011	12	5	15899.1	4	0	1	0	80	400
2011	13	17	7.09462e+06	4	1444.45	7	1652.39	23.5294	57.1429
2011	14	32	1.43551e+07	15	2484.37	21	2891.13	46.875	71.4286
2011	20	136	5.10261e+07	60	3856.32	72	7059.03	44.1176	83.3333
2011	22	255	9.10202e+07	125	6475.68	131	9912.35	49.0196	95.4198
2011	23	392	1.34772e+08	181	8919.35	196	12117.6	46.1735	92.3469
2011	24	1259	3.85769e+08	505	17396.1	519	23778	40.1112	97.3025
2011	25	1259	3.85769e+08	505	17396.1	519	23778	40.1112	97.3025
2011	26	1603	5.19387e+08	690	36999.6	705	42694.2	43.0443	97.8723
2011	27	1609	5.21126e+08	695	37139.2	711	42794	43.1945	97.7496
2011	28	1692	5.52785e+08	750	42046.1	764	45163.4	44.3262	98.1675
2011	29	1705	5.57841e+08	761	42166.9	776	45387.4	44.6334	98.067
2011	30	1705	5.57841e+08	761	42166.9	776	45387.4	44.6334	98.067
2011	31	1730	5.6827e+08	785	43692.7	801	48355.5	45.3757	98.0025
2011	32	1750	5.77778e+08	805	45948.3	819	49221	46	98.2906
2011	33	1750	5.77778e+08	805	45948.3	819	49221	46	98.2906
2011	34	1767	5.85495e+08	816	46225.1	829	49424.3	46.18	98.4318
2011	35	1767	5.85495e+08	816	46225.1	829	49424.3	46.18	98.4318
2011	36	1767	5.85495e+08	816	46225.1	829	49424.3	46.18	98.4318
2011	37	1767	5.85495e+08	816	46225.1	829	49424.3	46.18	98.4318
2011	38	1767	5.85495e+08	816	46225.1	829	49424.3	46.18	98.4318
2011	39	1767	5.85495e+08	816	46225.1	829	49424.3	46.18	98.4318
2012	2	1	0	0	0	0	0	0	#DIV/0!
2012	10	3	69.6871	3	0	2	2233.29	100	150
2012	11	3	649.391	2	0.667184	2	2233.29	66.6667	100
2012	12	20	6.33842e+06	8	454.797	10	3866.55	40	80
2012	13	20	6.33842e+06	8	454.797	10	3866.55	40	80
2012	14	40	1.48785e+07	14	1076.61	23	5083.49	35	60.8696
2012	15	40	1.48785e+07	14	1076.61	23	5083.49	35	60.8696
2012	17	45	1.65661e+07	18	1697.54	28	5474.24	40	64.2857
2012	18	125	4.41254e+07	74	6920.25	79	10456.3	59.2	93.6709
2012	19	160	5.70866e+07	91	9226.92	99	12000.6	56.875	91.9192
2012	20	300	8.83616e+07	160	13972.8	169	20870.8	53.3333	94.6746
2012	21	300	8.83616e+07	160	13972.8	169	20870.8	53.3333	94.6746
2012	22	771	2.21182e+08	326	17675.7	339	23492.4	42.2827	96.1652
2012	23	776	2.22364e+08	329	19454	343	23518.9	42.3969	95.9184
2012	24	780	2.23735e+08	331	20401.6	346	23617.6	42.4359	95.6647
2012	25	952	2.73018e+08	399	22606.4	415	27922.3	41.9118	96.1446
2012	26	1238	3.69571e+08	569	26678.9	581	38274.1	45.9612	97.9346
2012	27	1239	3.70915e+08	572	26888.8	581	38274.1	46.1663	98.4509
2012	28	1371	4.15582e+08	674	55944.7	682	65402.9	49.1612	98.827
2012	29	1371	4.15582e+08	674	55944.7	682	65402.9	49.1612	98.827
2012	30	1371	4.15582e+08	674	55944.7	682	65402.9	49.1612	98.827
2012	31	1388	4.23771e+08	690	64102.8	698	71176.4	49.7118	98.8539
2012	32	1392	4.25368e+08	692	65299.5	701	71654.2	49.7126	98.7161
2012	33	1696	5.42405e+08	819	82892.2	829	85685.7	48.2901	98.7937
2012	34	1696	5.42405e+08	819	82892.2	829	85685.7	48.2901	98.7937
2012	35	1696	5.42405e+08	819	82892.2	829	85685.7	48.2901	98.7937
2012	36	1885	6.30906e+08	841	83130.6	854	85947.4	44.6154	98.4778
2012	37	1885	6.30906e+08	841	83130.6	854	85947.4	44.6154	98.4778
2012	38	1885	6.30906e+08	841	83130.6	854	85947.4	44.6154	98.4778
2012	40	1885	6.30906e+08	841	83130.6	854	85947.4	44.6154	98.4778
2013	7	1	0	0	0	0	0	0	#DIV/0!
2013	9	4	68.5211	4	0	1	998.774	100	400
2013	16	4	68.5211	4	0	1	998.774	100	400
2013	18	13	1.39217e+06	8	15.1228	7	1109.08	61.5385	114.286
2013	19	34	8.59659e+06	24	2110.08	28	4229.94	70.5882	85.7143
2013	20	80	2.74646e+07	49	3560.76	58	7678.17	61.25	84.4828
2013	21	321	1.11439e+08	190	7489.58	199	11773.8	59.19	95.4774
2013	22	323	1.11897e+08	191	7495.59	201	11775.1	59.1331	95.0249
2013	23	566	1.80628e+08	325	9826.95	340	15845.2	57.4205	95.5882
2013	24	577	1.82682e+08	329	12525.7	348	20216.6	57.0191	94.5402
2013	25	1079	3.27677e+08	464	14464.3	484	22670	43.0028	95.8678
2013	26	1418	4.38331e+08	667	38349.9	685	46698.8	47.0381	97.3723
2013	27	1478	4.6445e+08	715	41046	730	48438.4	48.3762	97.9452
2013	28	1546	4.93568e+08	772	67412.4	785	75764.7	49.9353	98.3439
2013	29	1667	5.47461e+08	848	79147.5	855	86666.7	50.8698	99.1813
2013	30	1675	5.49066e+08	854	79197.8	863	86853.3	50.9851	98.9571
2013	31	1684	5.5317e+08	860	79595	870	87047	51.0689	98.8506
2013	32	1684	5.5317e+08	860	79595	870	87047	51.0689	98.8506
2013	33	1689	5.55267e+08	865	79828.3	874	87138.6	51.2137	98.9703
2013	34	1757	5.87442e+08	881	79960.4	893	87360.8	50.1423	98.6562
2013	35	1797	6.01228e+08	893	81679	905	87504.7	49.6939	98.674
2013	36	1797	6.01228e+08	893	81679	905	87504.7	49.6939	98.674
2013	37	1797	6.01228e+08	893	81679	905	87504.7	49.6939	98.674
2013	38	1797	6.01228e+08	893	81679	905	87504.7	49.6939	98.674
2013	39	1797	6.01228e+08	893	81679	905	87504.7	49.6939	98.674
2013	40	1797	6.01228e+08	893	81679	905	87504.7	49.6939	98.674
2014	8	3	57.6722	3	0	0	0	100	#DIV/0!
2014	10	3	57.6722	3	0	1	0	100	300
2014	14	18	5.1602e+06	10	151.895	12	3031.46	55.5556	83.3333
2014	19	47	1.521e+07	30	967.638	37	4335.36	63.8298	81.0811
2014	20	50	1.74214e+07	33	1274.77	39	4483.7	66	84.6154
2014	21	215	7.84143e+07	139	7150.65	149	10538.4	64.6512	93.2886
2014	22	391	1.41028e+08	219	9159.1	227	12169.7	56.0102	96.4758
2014	23	458	1.6268e+08	248	9812.05	256	12962.9	54.1485	96.875
2014	24	464	1.64223e+08	253	10072.5	262	13019.9	54.5259	96.5649
2014	25	651	2.10875e+08	353	13400.2	367	16269.1	54.2243	96.1853
2014	26	1377	4.25647e+08	626	34928.6	645	51004.8	45.4611	97.0543
2014	27	1377	4.25647e+08	626	34928.6	645	51004.8	45.4611	97.0543
2014	28	1412	4.40852e+08	646	40752.7	664	59019.7	45.7507	97.2892
2014	29	1412	4.40852e+08	646	40752.7	664	59019.7	45.7507	97.2892
2014	30	1645	5.37397e+08	780	63224.3	797	73385.5	47.4164	97.867
2014	31	1698	5.57053e+08	814	67152.9	835	81143.1	47.9388	97.485
2014	32	1716	5.68194e+08	828	72438.8	845	81439.3	48.2517	97.9882
2014	33	1718	5.6899e+08	829	73529.6	847	81553.4	48.2538	97.8749
2014	34	1718	5.6899e+08	829	73529.6	847	81553.4	48.2538	97.8749
2014	35	1718	5.6899e+08	829	73529.6	847	81553.4	48.2538	97.8749
2014	36	1718	5.6899e+08	829	73529.6	847	81553.4	48.2538	97.8749
2014	37	1718	5.6899e+08	829	73529.6	847	81553.4	48.2538	97.8749
2014	38	1718	5.6899e+08	829	73529.6	847	81553.4	48.2538	97.8749

## Sheet: Sheet2
Year	Week	Date	Total # Counties in Epidemic Polygon	# Counties w/Infected Acreage	# Counties w/Available host	Prev
2008	7	2016-02-21	1	1	0	100
2008	12	2016-03-31	3	3	1	100
2008	14	2016-04-14	11	5	5	45.4545
2008	15	2016-04-21	17	5	7	29.4118
2008	17	2016-05-07	26	8	11	30.7692
2008	18	2016-05-14	26	8	11	30.7692
2008	21	2016-06-07	116	28	30	24.1379
2008	22	2016-06-14	160	36	44	22.5
2008	23	2016-06-21	263	98	105	37.2624
2008	24	2016-06-30	669	187	191	27.9522
2008	25	2016-07-07	1281	212	217	16.5496
2008	26	2016-07-14	1325	224	229	16.9057
2008	27	2016-07-21	1338	229	232	17.1151
2008	28	2016-07-31	1537	278	278	18.0872
2009	12	2016-03-31	1	1	0	100
2009	15	2016-04-21	17	7	5	41.1765
2009	16	2016-04-30	19	8	5	42.1053
2009	18	2016-05-14	23	8	6	34.7826
2009	19	2016-05-21	24	8	6	33.3333
2009	20	2016-05-31	35	9	7	25.7143
2009	21	2016-06-07	1378	232	239	16.836
2009	22	2016-06-14	1643	361	368	21.972
2009	23	2016-06-21	1643	361	368	21.972
2009	24	2016-06-30	1871	395	405	21.1117
2009	25	2016-07-07	1871	395	405	21.1117
2009	26	2016-07-14	1871	395	405	21.1117
2009	27	2016-07-21	1871	395	405	21.1117
2009	28	2016-07-31	1879	395	405	21.0218
2010	11	2016-03-21	1	1	0	100
2010	12	2016-03-31	11	11	8	100
2010	14	2016-04-14	11	11	8	100
2010	15	2016-04-21	11	11	8	100
2010	16	2016-04-30	11	11	8	100
2010	17	2016-05-07	30	12	17	40
2010	18	2016-05-14	48	17	22	35.4167
2010	19	2016-05-21	48	17	22	35.4167
2010	20	2016-05-31	444	202	209	45.4955
2010	21	2016-06-07	444	202	209	45.4955
2010	22	2016-06-14	445	202	209	45.3933
2010	23	2016-06-21	520	225	233	43.2692
2010	24	2016-06-30	1225	442	460	36.0816
2010	25	2016-07-07	1685	732	742	43.4421
2010	26	2016-07-14	1701	741	752	43.5626
2010	27	2016-07-21	1851	837	849	45.2188
2010	28	2016-07-31	1861	841	852	45.1908
2011	6	2016-02-14	1	1	1	100
2011	9	2016-03-07	2	2	1	100
2011	11	2016-03-21	3	3	1	100
2011	12	2016-03-31	5	4	1	80
2011	13	2016-04-07	17	4	7	23.5294
2011	14	2016-04-14	32	15	21	46.875
2011	20	2016-05-31	136	60	72	44.1176
2011	22	2016-06-14	255	125	131	49.0196
2011	23	2016-06-21	392	181	196	46.1735
2011	24	2016-06-30	1259	505	519	40.1112
2011	25	2016-07-07	1259	505	519	40.1112
2011	26	2016-07-14	1603	690	705	43.0443
2011	27	2016-07-21	1609	695	711	43.1945
2011	28	2016-07-31	1692	750	764	44.3262
2012	2	2016-01-14	1	0	0	0
2012	10	2016-03-14	3	3	2	100
2012	11	2016-03-21	3	2	2	66.6667
2012	12	2016-03-31	20	8	10	40
2012	13	2016-04-07	20	8	10	40
2012	14	2016-04-14	40	14	23	35
2012	15	2016-04-21	40	14	23	35
2012	17	2016-05-07	45	18	28	40
2012	18	2016-05-14	125	74	79	59.2
2012	19	2016-05-21	160	91	99	56.875
2012	20	2016-05-31	300	160	169	53.3333
2012	21	2016-06-07	300	160	169	53.3333
2012	22	2016-06-14	771	326	339	42.2827
2012	23	2016-06-21	776	329	343	42.3969
2012	24	2016-06-30	780	331	346	42.4359
2012	25	2016-07-07	952	399	415	41.9118
2012	26	2016-07-14	1238	569	581	45.9612
2012	27	2016-07-21	1239	572	581	46.1663
2012	28	2016-07-31	1371	674	682	49.1612
2013	7	2016-02-21	1	0	0	0
2013	9	2016-03-07	4	4	1	100
2013	16	2016-04-30	4	4	1	100
2013	18	2016-05-14	13	8	7	61.5385
2013	19	2016-05-21	34	24	28	70.5882
2013	20	2016-05-31	80	49	58	61.25
2013	21	2016-06-07	321	190	199	59.19
2013	22	2016-06-14	323	191	201	59.1331
2013	23	2016-06-21	566	325	340	57.4205
2013	24	2016-06-30	577	329	348	57.0191
2013	25	2016-07-07	1079	464	484	43.0028
2013	26	2016-07-14	1418	667	685	47.0381
2013	27	2016-07-21	1478	715	730	48.3762
2013	28	2016-07-31	1546	772	785	49.9353
2014	8	2016-02-28	3	3	0	100
2014	10	2016-03-14	3	3	1	100
2014	14	2016-04-14	18	10	12	55.5556
2014	19	2016-05-21	47	30	37	63.8298
2014	20	2016-05-31	50	33	39	66
2014	21	2016-06-07	215	139	149	64.6512
2014	22	2016-06-14	391	219	227	56.0102
2014	23	2016-06-21	458	248	256	54.1485
2014	24	2016-06-30	464	253	262	54.5259
2014	25	2016-07-07	651	353	367	54.2243
2014	26	2016-07-14	1377	626	645	45.4611
2014	27	2016-07-21	1377	626	645	45.4611
2014	28	2016-07-31	1412	646	664	45.7507

## Sheet: Sheet3
Year	Week	Date	Total # Counties in Epidemic Polygon	Obs counties	# Counties w/Infected Acreage	# Counties w/Available host	Prev	Prevalence1	Prevalence2	Prevalence3
2008	7	2016-02-21	1	1	1	1	100	100	100	1.88679
2008	12	2016-03-31	3	3	3	3	100	100	100	5.66038
2008	14	2016-04-14	11	5	5	5	45.4545	45.4545	100	9.43396
2008	15	2016-04-21	17	6	5	7	29.4118	35.2941	85.7143	11.3208
2008	17	2016-05-07	26	8	8	11	30.7692	30.7692	72.7273	15.0943
2008	18	2016-05-14	26	9	8	18	30.7692	34.6154	50	16.9811
2008	21	2016-06-07	116	11	28	30	24.1379	9.48276	36.6667	20.7547
2008	22	2016-06-14	160	11	36	44	22.5	6.875	25	20.7547
2008	23	2016-06-21	263	15	98	105	37.2624	5.70342	14.2857	28.3019
2008	24	2016-06-30	669	20	187	191	27.9522	2.98954	10.4712	37.7358
2008	25	2016-07-07	1281	24	212	217	16.5496	1.87354	11.0599	45.283
2008	26	2016-07-14	1325	33	224	229	16.9057	2.49057	14.4105	62.2642
2008	27	2016-07-21	1338	43	229	232	17.1151	3.21375	18.5345	81.1321
2008	28	2016-07-31	1537	53	278	278	18.0872	3.44828	19.0647	100
2009	12	2016-03-31	1	1	1	1	100	100	100	0.934579
2009	15	2016-04-21	17	7	7	10	41.1765	41.1765	70	6.54206
2009	16	2016-04-30	19	7	8	10	42.1053	36.8421	70	6.54206
2009	18	2016-05-14	23	8	8	13	34.7826	34.7826	61.5385	7.47664
2009	19	2016-05-21	24	9	8	15	33.3333	37.5	60	8.41121
2009	20	2016-05-31	35	10	9	18	25.7143	28.5714	55.5556	9.34579
2009	21	2016-06-07	1378	16	232	239	16.836	1.1611	6.69456	14.9533
2009	22	2016-06-14	1643	26	361	368	21.972	1.58247	7.06522	24.2991
2009	23	2016-06-21	1643	29	361	368	21.972	1.76506	7.88043	27.1028
2009	24	2016-06-30	1871	82	395	405	21.1117	4.38268	20.2469	76.6355
2009	25	2016-07-07	1871	93	395	405	21.1117	4.9706	22.963	86.9159
2009	26	2016-07-14	1871	101	395	405	21.1117	5.39818	24.9383	94.3925
2009	27	2016-07-21	1871	107	395	405	21.1117	5.71887	26.4198	100
2009	28	2016-07-31	1879	107	395	405	21.0218	5.69452	26.4198	100
2010	11	2016-03-21	1	1	1	1	100	100	100	1.47059
2010	12	2016-03-31	11	3	11	8	100	27.2727	37.5	4.41176
2010	14	2016-04-14	11	3	11	8	100	27.2727	37.5	4.41176
2010	15	2016-04-21	11	3	11	8	100	27.2727	37.5	4.41176
2010	16	2016-04-30	11	3	9	8	81.8182	27.2727	37.5	4.41176
2010	17	2016-05-07	30	5	12	17	40	16.6667	29.4118	7.35294
2010	18	2016-05-14	48	6	17	22	35.4167	12.5	27.2727	8.82353
2010	19	2016-05-21	48	6	17	22	35.4167	12.5	27.2727	8.82353
2010	20	2016-05-31	444	13	202	209	45.4955	2.92793	6.2201	19.1176
2010	21	2016-06-07	444	13	202	209	45.4955	2.92793	6.2201	19.1176
2010	22	2016-06-14	445	17	202	209	45.3933	3.82022	8.13397	25
2010	23	2016-06-21	520	19	225	233	43.2692	3.65385	8.15451	27.9412
2010	24	2016-06-30	1225	27	442	460	36.0816	2.20408	5.86957	39.7059
2010	25	2016-07-07	1685	46	732	742	43.4421	2.72997	6.19946	67.6471
2010	26	2016-07-14	1701	51	741	752	43.5626	2.99824	6.78191	75
2010	27	2016-07-21	1851	61	837	849	45.2188	3.29552	7.18492	89.7059
2010	28	2016-07-31	1861	68	841	852	45.1908	3.65395	7.98122	100
2011	6	2016-02-14	1	1	1	1	100	100	100	1.96078
2011	9	2016-03-07	2	2	2	2	100	100	100	3.92157
2011	11	2016-03-21	3	2	3	2	100	66.6667	100	3.92157
2011	12	2016-03-31	5	2	4	2	80	40	100	3.92157
2011	13	2016-04-07	17	3	8	7	47.0588	17.6471	42.8571	5.88235
2011	14	2016-04-14	32	4	15	21	46.875	12.5	19.0476	7.84314
2011	20	2016-05-31	136	5	60	72	44.1176	3.67647	6.94444	9.80392
2011	22	2016-06-14	255	6	125	131	49.0196	2.35294	4.58015	11.7647
2011	23	2016-06-21	392	8	181	196	46.1735	2.04082	4.08163	15.6863
2011	24	2016-06-30	1259	15	505	519	40.1112	1.19142	2.89017	29.4118
2011	25	2016-07-07	1259	29	505	519	40.1112	2.30342	5.58767	56.8627
2011	26	2016-07-14	1603	36	690	705	43.0443	2.24579	5.10638	70.5882
2011	27	2016-07-21	1609	44	695	711	43.1945	2.73462	6.18847	86.2745
2011	28	2016-07-31	1692	51	750	764	44.3262	3.01418	6.67539	100
2012	10	2016-03-14	3	3	3	3	100	100	100	3.52941
2012	11	2016-03-21	3	2	2	2	66.6667	66.6667	100	2.35294
2012	12	2016-03-31	20	3	8	10	40	15	30	3.52941
2012	13	2016-04-07	20	3	8	10	40	15	30	3.52941
2012	14	2016-04-14	40	5	14	23	35	12.5	21.7391	5.88235
2012	15	2016-04-21	40	5	14	23	35	12.5	21.7391	5.88235
2012	17	2016-05-07	45	6	18	28	40	13.3333	21.4286	7.05882
2012	18	2016-05-14	125	8	74	79	59.2	6.4	10.1266	9.41176
2012	19	2016-05-21	160	12	91	99	56.875	7.5	12.1212	14.1176
2012	20	2016-05-31	300	19	160	169	53.3333	6.33333	11.2426	22.3529
2012	21	2016-06-07	300	23	160	169	53.3333	7.66667	13.6095	27.0588
2012	22	2016-06-14	771	47	326	339	42.2827	6.09598	13.8643	55.2941
2012	23	2016-06-21	776	48	329	343	42.3969	6.18557	13.9942	56.4706
2012	24	2016-06-30	780	57	331	346	42.4359	7.30769	16.474	67.0588
2012	25	2016-07-07	952	62	399	415	41.9118	6.51261	14.9398	72.9412
2012	26	2016-07-14	1238	67	569	581	45.9612	5.41195	11.5318	78.8235
2012	27	2016-07-21	1239	70	572	581	46.1663	5.64972	12.0482	82.3529
2012	28	2016-07-31	1371	85	674	682	49.1612	6.19985	12.4633	100
2013	7	2016-02-21	1	1	0	1	0	100	100	1.02041
2013	9	2016-03-07	4	2	4	2	100	50	100	2.04082
2013	16	2016-04-30	4	2	4	2	100	50	100	2.04082
2013	18	2016-05-14	13	3	8	7	61.5385	23.0769	42.8571	3.06122
2013	19	2016-05-21	34	4	24	28	70.5882	11.7647	14.2857	4.08163
2013	20	2016-05-31	80	6	49	58	61.25	7.5	10.3448	6.12245
2013	21	2016-06-07	321	11	190	199	59.19	3.42679	5.52764	11.2245
2013	22	2016-06-14	323	13	191	201	59.1331	4.02477	6.46766	13.2653
2013	23	2016-06-21	566	20	325	340	57.4205	3.53357	5.88235	20.4082
2013	24	2016-06-30	577	26	329	348	57.0191	4.50607	7.47126	26.5306
2013	25	2016-07-07	1079	40	464	484	43.0028	3.70714	8.26446	40.8163
2013	26	2016-07-14	1418	53	667	685	47.0381	3.73766	7.73723	54.0816
2013	27	2016-07-21	1478	72	715	730	48.3762	4.87145	9.86301	73.4694
2013	28	2016-07-31	1546	98	772	785	49.9353	6.33894	12.4841	100
2014	8	2016-02-28	3	3	3	3	100	100	100	7.31707
2014	10	2016-03-14	3	3	3	3	100	100	100	7.31707
2014	14	2016-04-14	18	4	12	12	66.6667	22.2222	33.3333	9.7561
2014	19	2016-05-21	47	5	30	37	63.8298	10.6383	13.5135	12.1951
2014	20	2016-05-31	50	6	33	39	66	12	15.3846	14.6341
2014	21	2016-06-07	215	10	139	149	64.6512	4.65116	6.71141	24.3902
2014	22	2016-06-14	391	15	219	227	56.0102	3.83632	6.60793	36.5854
2014	23	2016-06-21	458	15	248	256	54.1485	3.27511	5.85938	36.5854
2014	24	2016-06-30	464	20	253	262	54.5259	4.31034	7.63359	48.7805
2014	25	2016-07-07	651	22	353	367	54.2243	3.37942	5.99455	53.6585
2014	26	2016-07-14	1377	23	626	645	45.4611	1.6703	3.56589	56.0976
2014	27	2016-07-21	1377	33	626	645	45.4611	2.39651	5.11628	80.4878
2014	28	2016-07-31	1412	41	646	664	45.7507	2.90368	6.1747	100
