# Supplementary material for: Focus expansion and stability of the spread parameter estimate of the power law model for dispersal gradients
Source: PeerJ. 2017 Jun 20;5:e3465. doi: 10.7717/peerj.3465 (PMC5480396; doi:10.7717/peerj.3465)
Supplement: Supplemental Information 1 [file peerj-05-3465-s001.zip › Supplementary file/Velocity_data.xlsx]

## Sheet: Sheet1
Transect	Year	week	long	lat	Source_week	Source_long	Source_lat	first	last	time	geod	ln_geod1	months	velocity
1	2008	14	-82.395	27.793	12	-80.5008	25.5103	1	1	2	315.473	5.75407	0.5	630.946
2	2008	14	-82.1986	27.8319	12	-80.5008	25.5103	1	1	2	307.766	5.72934	0.5	615.533
3	2008	14	-82.002	27.8705	12	-80.5008	25.5103	1	1	2	301.17	5.70767	0.5	602.339
4	2008	14	-81.8052	27.9089	12	-80.5008	25.5103	1	1	2	295.757	5.68954	0.5	591.514
5	2008	14	-81.6084	27.9469	12	-80.5008	25.5103	1	1	2	291.594	5.67536	0.5	583.188
6	2008	14	-81.4114	27.9847	12	-80.5008	25.5103	1	1	2	288.735	5.66551	0.5	577.471
7	2008	14	-81.2142	28.0222	12	-80.5008	25.5103	1	1	2	287.22	5.66025	0.5	574.44
8	2008	14	-81.017	28.0594	12	-80.5008	25.5103	1	1	2	287.069	5.65972	0.5	574.138
9	2008	14	-80.8195	28.0963	12	-80.5008	25.5103	1	1	2	288.284	5.66395	0.5	576.569
10	2008	14	-80.622	28.133	12	-80.5008	25.5103	1	1	2	290.849	5.67281	0.5	581.698
1	2008	15	-82.395	27.793	12	-80.5008	25.5103	1	1	3	315.473	5.75407	0.75	420.631
2	2008	15	-82.1986	27.8319	12	-80.5008	25.5103	1	1	3	307.766	5.72934	0.75	410.355
3	2008	15	-82.002	27.8705	12	-80.5008	25.5103	1	1	3	301.17	5.70767	0.75	401.559
4	2008	15	-81.8052	27.9089	12	-80.5008	25.5103	1	1	3	295.757	5.68954	0.75	394.342
5	2008	15	-81.6084	27.9469	12	-80.5008	25.5103	1	1	3	291.594	5.67536	0.75	388.792
6	2008	15	-81.4114	27.9847	12	-80.5008	25.5103	1	1	3	288.735	5.66551	0.75	384.981
7	2008	15	-81.2142	28.0222	12	-80.5008	25.5103	1	1	3	287.22	5.66025	0.75	382.96
8	2008	15	-81.017	28.0594	12	-80.5008	25.5103	1	1	3	287.069	5.65972	0.75	382.758
9	2008	15	-80.8195	28.0963	12	-80.5008	25.5103	1	1	3	288.284	5.66395	0.75	384.379
10	2008	15	-80.622	28.133	12	-80.5008	25.5103	1	1	3	290.849	5.67281	0.75	387.799
1	2008	17	-82.831	29.173	12	-80.5008	25.5103	1	1	5	466.751	6.1458	1.25	373.401
2	2008	17	-82.6542	29.2287	12	-80.5008	25.5103	1	1	5	463.819	6.13949	1.25	371.055
3	2008	17	-82.4772	29.2842	12	-80.5008	25.5103	1	1	5	461.59	6.13468	1.25	369.272
4	2008	17	-82.3001	29.3394	12	-80.5008	25.5103	1	1	5	460.076	6.13139	1.25	368.06
5	2008	17	-82.1227	29.3945	12	-80.5008	25.5103	1	1	5	459.282	6.12966	1.25	367.426
6	2008	17	-81.9451	29.4492	12	-80.5008	25.5103	1	1	5	459.213	6.12951	1.25	367.371
7	2008	17	-81.7674	29.5038	12	-80.5008	25.5103	1	1	5	459.87	6.13094	1.25	367.896
8	2008	17	-81.5895	29.5581	12	-80.5008	25.5103	1	1	5	461.249	6.13394	1.25	368.999
9	2008	17	-81.4113	29.6122	12	-80.5008	25.5103	1	1	5	463.343	6.13847	1.25	370.674
10	2008	17	-81.233	29.666	12	-80.5008	25.5103	1	1	5	466.143	6.14449	1.25	372.915
1	2008	18	-82.831	29.173	12	-80.5008	25.5103	1	1	6	466.751	6.1458	1.5	311.167
2	2008	18	-82.6542	29.2287	12	-80.5008	25.5103	1	1	6	463.819	6.13949	1.5	309.213
3	2008	18	-82.4772	29.2842	12	-80.5008	25.5103	1	1	6	461.59	6.13468	1.5	307.727
4	2008	18	-82.3001	29.3394	12	-80.5008	25.5103	1	1	6	460.076	6.13139	1.5	306.717
5	2008	18	-82.1227	29.3945	12	-80.5008	25.5103	1	1	6	459.282	6.12966	1.5	306.188
6	2008	18	-81.9451	29.4492	12	-80.5008	25.5103	1	1	6	459.213	6.12951	1.5	306.142
7	2008	18	-81.7674	29.5038	12	-80.5008	25.5103	1	1	6	459.87	6.13094	1.5	306.58
8	2008	18	-81.5895	29.5581	12	-80.5008	25.5103	1	1	6	461.249	6.13394	1.5	307.499
9	2008	18	-81.4113	29.6122	12	-80.5008	25.5103	1	1	6	463.343	6.13847	1.5	308.895
10	2008	18	-81.233	29.666	12	-80.5008	25.5103	1	1	6	466.143	6.14449	1.5	310.762
1	2008	21	-85.488	30.113	12	-80.5008	25.5103	1	1	9	708.068	6.56254	2.25	314.697
2	2008	21	-84.8115	30.479	12	-80.5008	25.5103	1	1	9	694.82	6.54365	2.25	308.809
3	2008	21	-84.13	30.8415	12	-80.5008	25.5103	1	1	9	689.862	6.53649	2.25	306.605
4	2008	21	-83.4433	31.2005	12	-80.5008	25.5103	1	1	9	693.372	6.54157	2.25	308.166
5	2008	21	-82.7514	31.5557	12	-80.5008	25.5103	1	1	9	705.227	6.55852	2.25	313.434
6	2008	21	-82.0543	31.9072	12	-80.5008	25.5103	1	1	9	725.017	6.58619	2.25	322.23
7	2008	21	-81.3518	32.2549	12	-80.5008	25.5103	1	1	9	752.118	6.62289	2.25	334.275
8	2008	21	-80.644	32.5986	12	-80.5008	25.5103	1	1	9	785.775	6.66667	2.25	349.233
9	2008	21	-79.9307	32.9383	12	-80.5008	25.5103	1	1	9	825.188	6.71561	2.25	366.75
10	2008	21	-79.212	33.274	12	-80.5008	25.5103	1	1	9	869.575	6.768	2.25	386.478
1	2008	22	-100.275	28.421	12	-80.5008	25.5103	1	1	10	1987.23	7.5945	2.5	794.891
2	2008	22	-97.72	29.4279	12	-80.5008	25.5103	1	1	10	1754.52	7.46995	2.5	701.806
3	2008	22	-95.1151	30.385	12	-80.5008	25.5103	1	1	10	1534.74	7.33611	2.5	613.894
4	2008	22	-92.4601	31.2895	12	-80.5008	25.5103	1	1	10	1334.32	7.19618	2.5	533.728
5	2008	22	-89.7553	32.1383	12	-80.5008	25.5103	1	1	10	1163.35	7.05906	2.5	465.341
6	2008	22	-87.0014	32.9286	12	-80.5008	25.5103	1	1	10	1036.54	6.94365	2.5	414.617
7	2008	22	-84.1999	33.6574	12	-80.5008	25.5103	1	1	10	971.372	6.87871	2.5	388.549
8	2008	22	-81.3527	34.322	12	-80.5008	25.5103	1	1	10	980.244	6.8878	2.5	392.097
9	2008	22	-78.4623	34.9197	12	-80.5008	25.5103	1	1	10	1061.32	6.96727	2.5	424.53
10	2008	22	-75.532	35.448	12	-80.5008	25.5103	1	1	10	1200.08	7.09015	2.5	480.034
1	2008	23	-100.275	28.421	12	-80.5008	25.5103	1	1	11	1987.23	7.5945	2.75	722.628
2	2008	23	-97.72	29.4279	12	-80.5008	25.5103	1	1	11	1754.52	7.46995	2.75	638.006
3	2008	23	-95.1151	30.385	12	-80.5008	25.5103	1	1	11	1534.74	7.33611	2.75	558.086
4	2008	23	-92.4601	31.2895	12	-80.5008	25.5103	1	1	11	1334.32	7.19618	2.75	485.207
5	2008	23	-89.7553	32.1383	12	-80.5008	25.5103	1	1	11	1163.35	7.05906	2.75	423.037
6	2008	23	-87.0014	32.9286	12	-80.5008	25.5103	1	1	11	1036.54	6.94365	2.75	376.924
7	2008	23	-84.1999	33.6574	12	-80.5008	25.5103	1	1	11	971.372	6.87871	2.75	353.226
8	2008	23	-81.3527	34.322	12	-80.5008	25.5103	1	1	11	980.244	6.8878	2.75	356.452
9	2008	23	-78.4623	34.9197	12	-80.5008	25.5103	1	1	11	1061.32	6.96727	2.75	385.936
10	2008	23	-75.532	35.448	12	-80.5008	25.5103	1	1	11	1200.08	7.09015	2.75	436.394
1	2008	24	-100.275	28.421	12	-80.5008	25.5103	1	1	12	1987.23	7.5945	3	662.409
2	2008	24	-97.7698	29.8089	12	-80.5008	25.5103	1	1	12	1767.2	7.47715	3	589.065
3	2008	24	-95.1954	31.1482	12	-80.5008	25.5103	1	1	12	1568.78	7.35805	3	522.926
4	2008	24	-92.5486	32.4348	12	-80.5008	25.5103	1	1	12	1401.23	7.2451	3	467.075
5	2008	24	-89.827	33.6645	12	-80.5008	25.5103	1	1	12	1276.8	7.15211	3	425.6
6	2008	24	-87.0284	34.8329	12	-80.5008	25.5103	1	1	12	1208.93	7.09749	3	402.976
7	2008	24	-84.1516	35.9354	12	-80.5008	25.5103	1	1	12	1207.24	7.09609	3	402.412
8	2008	24	-81.196	36.9674	12	-80.5008	25.5103	1	1	12	1272.02	7.14836	3	424.007
9	2008	24	-78.1623	37.9241	12	-80.5008	25.5103	1	1	12	1394.08	7.23999	3	464.692
10	2008	24	-75.052	38.801	12	-80.5008	25.5103	1	1	12	1560.04	7.35247	3	520.013
1	2008	25	-100.275	28.421	12	-80.5008	25.5103	1	0	13	1987.23	7.5945	3.25	611.454
1	2008	25	-98.7411	30.3862	12	-80.5008	25.5103	1	0	13	1872	7.53476	3.25	576.001
2	2008	25	-97.1445	32.3328	12	-80.5008	25.5103	1	0	13	1787.59	7.48862	3.25	550.028
2	2008	25	-95.4781	34.2583	12	-80.5008	25.5103	1	0	13	1738.52	7.46079	3.25	534.93
3	2008	25	-93.7341	36.1603	12	-80.5008	25.5103	1	0	13	1727.85	7.45463	3.25	531.647
3	2008	25	-91.904	38.0357	12	-80.5008	25.5103	1	0	13	1756.32	7.47098	3.25	540.406
4	2008	25	-89.9785	39.8813	12	-80.5008	25.5103	1	0	13	1822.12	7.50776	3.25	560.653
4	2008	25	-87.9474	41.6933	12	-80.5008	25.5103	1	0	13	1921.47	7.56084	3.25	591.22
5	2008	25	-85.7998	43.4674	12	-80.5008	25.5103	1	0	13	2049.51	7.62535	3.25	630.617
5	2008	25	-83.524	45.199	12	-80.5008	25.5103	1	0	13	2201.27	7.69679	3.25	677.312
6	2008	25	-83.524	45.199	12	-80.5008	25.5103	0	1	13	2201.27	7.69679	3.25	677.312
6	2008	25	-82.1238	44.8321	12	-80.5008	25.5103	0	1	13	2148.67	7.6726	3.25	661.13
7	2008	25	-80.7416	44.4482	12	-80.5008	25.5103	0	1	13	2101.16	7.65024	3.25	646.51
7	2008	25	-79.3779	44.0479	12	-80.5008	25.5103	0	1	13	2059.08	7.63001	3.25	633.563
8	2008	25	-78.0329	43.6317	12	-80.5008	25.5103	0	1	13	2022.77	7.61222	3.25	622.392
8	2008	25	-76.7067	43.1998	12	-80.5008	25.5103	0	1	13	1992.55	7.59717	3.25	613.093
9	2008	25	-75.3995	42.7529	12	-80.5008	25.5103	0	1	13	1968.69	7.58513	3.25	605.752
9	2008	25	-74.1113	42.2913	12	-80.5008	25.5103	0	1	13	1951.43	7.57632	3.25	600.441
10	2008	25	-72.8422	41.8155	12	-80.5008	25.5103	0	1	13	1940.95	7.57093	3.25	597.214
10	2008	25	-71.592	41.326	12	-80.5008	25.5103	0	1	13	1937.34	7.56907	3.25	596.104
1	2009	15	-82.766	29.075	12	-80.443	25.465	1	1	3	461.398	6.13426	0.75	615.197
2	2009	15	-82.5825	29.1123	12	-80.443	25.465	1	1	3	456.265	6.12307	0.75	608.354
3	2009	15	-82.3989	29.1494	12	-80.443	25.465	1	1	3	451.818	6.11328	0.75	602.424
4	2009	15	-82.2152	29.1863	12	-80.443	25.465	1	1	3	448.077	6.10496	0.75	597.436
5	2009	15	-82.0313	29.2229	12	-80.443	25.465	1	1	3	445.059	6.09821	0.75	593.411
6	2009	15	-81.8473	29.2592	12	-80.443	25.465	1	1	3	442.779	6.09307	0.75	590.371
7	2009	15	-81.6632	29.2953	12	-80.443	25.465	1	1	3	441.248	6.08961	0.75	588.331
8	2009	15	-81.4789	29.3311	12	-80.443	25.465	1	1	3	440.475	6.08785	0.75	587.301
9	2009	15	-81.2945	29.3667	12	-80.443	25.465	1	1	3	440.464	6.08783	0.75	587.285
10	2009	15	-81.11	29.402	12	-80.443	25.465	1	1	3	441.214	6.08953	0.75	588.286
1	2009	16	-83.106	29.292	12	-80.443	25.465	1	1	4	499.177	6.21296	1	499.177
2	2009	16	-82.8956	29.3272	12	-80.443	25.465	1	1	4	491.893	6.19826	1	491.893
3	2009	16	-82.685	29.3621	12	-80.443	25.465	1	1	4	485.391	6.18495	1	485.391
4	2009	16	-82.4743	29.3967	12	-80.443	25.465	1	1	4	479.703	6.17317	1	479.703
5	2009	16	-82.2634	29.4309	12	-80.443	25.465	1	1	4	474.858	6.16302	1	474.858
6	2009	16	-82.0524	29.4648	12	-80.443	25.465	1	1	4	470.883	6.15461	1	470.883
7	2009	16	-81.8413	29.4983	12	-80.443	25.465	1	1	4	467.799	6.14804	1	467.799
8	2009	16	-81.63	29.5316	12	-80.443	25.465	1	1	4	465.625	6.14338	1	465.625
9	2009	16	-81.4186	29.5644	12	-80.443	25.465	1	1	4	464.372	6.14069	1	464.372
10	2009	16	-81.207	29.597	12	-80.443	25.465	1	1	4	464.049	6.13999	1	464.049
1	2009	18	-83.106	29.292	12	-80.443	25.465	1	1	6	499.177	6.21296	1.5	332.785
2	2009	18	-82.8956	29.3272	12	-80.443	25.465	1	1	6	491.893	6.19826	1.5	327.929
3	2009	18	-82.685	29.3621	12	-80.443	25.465	1	1	6	485.391	6.18495	1.5	323.594
4	2009	18	-82.4743	29.3967	12	-80.443	25.465	1	1	6	479.703	6.17317	1.5	319.802
5	2009	18	-82.2634	29.4309	12	-80.443	25.465	1	1	6	474.858	6.16302	1.5	316.572
6	2009	18	-82.0524	29.4648	12	-80.443	25.465	1	1	6	470.883	6.15461	1.5	313.922
7	2009	18	-81.8413	29.4983	12	-80.443	25.465	1	1	6	467.799	6.14804	1.5	311.866
8	2009	18	-81.63	29.5316	12	-80.443	25.465	1	1	6	465.625	6.14338	1.5	310.416
9	2009	18	-81.4186	29.5644	12	-80.443	25.465	1	1	6	464.372	6.14069	1.5	309.582
10	2009	18	-81.207	29.597	12	-80.443	25.465	1	1	6	464.049	6.13999	1.5	309.366
1	2009	19	-83.106	29.292	12	-80.443	25.465	1	1	7	499.177	6.21296	1.75	285.244
2	2009	19	-82.8956	29.3272	12	-80.443	25.465	1	1	7	491.893	6.19826	1.75	281.082
3	2009	19	-82.685	29.3621	12	-80.443	25.465	1	1	7	485.391	6.18495	1.75	277.366
4	2009	19	-82.4743	29.3967	12	-80.443	25.465	1	1	7	479.703	6.17317	1.75	274.116
5	2009	19	-82.2634	29.4309	12	-80.443	25.465	1	1	7	474.858	6.16302	1.75	271.348
6	2009	19	-82.0524	29.4648	12	-80.443	25.465	1	1	7	470.883	6.15461	1.75	269.076
7	2009	19	-81.8413	29.4983	12	-80.443	25.465	1	1	7	467.799	6.14804	1.75	267.314
8	2009	19	-81.63	29.5316	12	-80.443	25.465	1	1	7	465.625	6.14338	1.75	266.071
9	2009	19	-81.4186	29.5644	12	-80.443	25.465	1	1	7	464.372	6.14069	1.75	265.356
10	2009	19	-81.207	29.597	12	-80.443	25.465	1	1	7	464.049	6.13999	1.75	265.171
1	2009	20	-84.224	30.105	12	-80.443	25.465	1	1	8	634.902	6.45347	2	317.451
2	2009	20	-83.8661	30.3205	12	-80.443	25.465	1	1	8	634.81	6.45333	2	317.405
3	2009	20	-83.5066	30.535	12	-80.443	25.465	1	1	8	637.474	6.45751	2	318.737
4	2009	20	-83.1455	30.7485	12	-80.443	25.465	1	1	8	642.859	6.46593	2	321.429
5	2009	20	-82.7828	30.961	12	-80.443	25.465	1	1	8	650.898	6.47835	2	325.449
6	2009	20	-82.4186	31.1725	12	-80.443	25.465	1	1	8	661.495	6.4945	2	330.747
7	2009	20	-82.0526	31.3829	12	-80.443	25.465	1	1	8	674.529	6.51402	2	337.265
8	2009	20	-81.6851	31.5924	12	-80.443	25.465	1	1	8	689.863	6.53649	2	344.932
9	2009	20	-81.3159	31.8007	12	-80.443	25.465	1	1	8	707.347	6.56152	2	353.674
10	2009	20	-80.945	32.008	12	-80.443	25.465	1	1	8	726.827	6.58869	2	363.414
1	2009	21	-98.43	26.184	12	-80.443	25.465	1	0	9	1803.81	7.49766	2.25	801.692
1	2009	21	-96.9586	27.968	12	-80.443	25.465	1	0	9	1665.21	7.41771	2.25	740.093
2	2009	21	-95.4379	29.7359	12	-80.443	25.465	1	0	9	1552.68	7.34774	2.25	690.079
2	2009	21	-93.8629	31.4857	12	-80.443	25.465	1	0	9	1472.23	7.29454	2.25	654.326
3	2009	21	-92.2282	33.2155	12	-80.443	25.465	1	0	9	1429.34	7.26497	2.25	635.263
3	2009	21	-90.528	34.9231	12	-80.443	25.465	1	0	9	1427.43	7.26363	2.25	634.414
4	2009	21	-88.756	36.606	12	-80.443	25.465	1	0	9	1466.69	7.29077	2.25	651.863
4	2009	21	-86.9057	38.2615	12	-80.443	25.465	1	0	9	1544.02	7.34215	2.25	686.232
5	2009	21	-84.9698	39.8866	12	-80.443	25.465	1	0	9	1654.12	7.41102	2.25	735.165
5	2009	21	-82.941	41.478	12	-80.443	25.465	1	0	9	1790.98	7.49052	2.25	795.991
6	2009	21	-82.941	41.478	12	-80.443	25.465	0	1	9	1790.98	7.49052	2.25	795.991
6	2009	21	-82.1502	40.7593	12	-80.443	25.465	0	1	9	1703.65	7.44053	2.25	757.178
7	2009	21	-81.3764	40.0354	12	-80.443	25.465	0	1	9	1618.23	7.38909	2.25	719.215
7	2009	21	-80.6189	39.3064	12	-80.443	25.465	0	1	9	1535.05	7.33632	2.25	682.243
8	2009	21	-79.8771	38.5727	12	-80.443	25.465	0	1	9	1454.47	7.2824	2.25	646.432
8	2009	21	-79.1503	37.8343	12	-80.443	25.465	0	1	9	1376.96	7.22764	2.25	611.984
9	2009	21	-78.438	37.0915	12	-80.443	25.465	0	1	9	1303.07	7.17248	2.25	579.14
9	2009	21	-77.7395	36.3446	12	-80.443	25.465	0	1	9	1233.42	7.11755	2.25	548.189
10	2009	21	-77.0544	35.5937	12	-80.443	25.465	0	1	9	1168.8	7.06373	2.25	519.465
10	2009	21	-76.382	34.839	12	-80.443	25.465	0	1	9	1110.06	7.01217	2.25	493.358
1	2009	22	-98.43	26.184	12	-80.443	25.465	1	0	10	1803.81	7.49766	2.5	721.523
1	2009	22	-97.4117	28.3381	12	-80.443	25.465	1	0	10	1713.93	7.44655	2.5	685.573
2	2009	22	-96.3513	30.4844	12	-80.443	25.465	1	0	10	1659.12	7.41404	2.5	663.648
2	2009	22	-95.2432	32.6217	12	-80.443	25.465	1	0	10	1642.93	7.40424	2.5	657.171
3	2009	22	-94.0809	34.7487	12	-80.443	25.465	1	0	10	1666.52	7.41849	2.5	666.609
3	2009	22	-92.8574	36.8642	12	-80.443	25.465	1	0	10	1728.31	7.4549	2.5	691.325
4	2009	22	-91.5644	38.9664	12	-80.443	25.465	1	0	10	1824.46	7.50904	2.5	729.785
4	2009	22	-90.1926	41.0534	12	-80.443	25.465	1	0	10	1949.93	7.57555	2.5	779.971
5	2009	22	-88.7312	43.1232	12	-80.443	25.465	1	0	10	2099.49	7.64945	2.5	839.797
5	2009	22	-87.168	45.173	12	-80.443	25.465	1	0	10	2268.42	7.72684	2.5	907.369
6	2009	22	-87.168	45.173	12	-80.443	25.465	0	1	10	2268.42	7.72684	2.5	907.369
6	2009	22	-85.2239	44.9063	12	-80.443	25.465	0	1	10	2199.44	7.69596	2.5	879.775
7	2009	22	-83.2989	44.607	12	-80.443	25.465	0	1	10	2139.26	7.66822	2.5	855.704
7	2009	22	-81.3946	44.2756	12	-80.443	25.465	0	1	10	2088.65	7.64427	2.5	835.461
8	2009	22	-79.5127	43.913	12	-80.443	25.465	0	1	10	2048.33	7.62478	2.5	819.33
8	2009	22	-77.6546	43.5199	12	-80.443	25.465	0	1	10	2018.89	7.6103	2.5	807.556
9	2009	22	-75.8214	43.0971	12	-80.443	25.465	0	1	10	2000.83	7.60132	2.5	800.331
9	2009	22	-74.0142	42.6454	12	-80.443	25.465	0	1	10	1994.44	7.59812	2.5	797.778
10	2009	22	-72.2338	42.1658	12	-80.443	25.465	0	1	10	1999.85	7.60083	2.5	799.94
10	2009	22	-70.481	41.659	12	-80.443	25.465	0	1	10	2016.94	7.60934	2.5	806.777
1	2009	23	-98.43	26.184	12	-80.443	25.465	1	0	11	1803.81	7.49766	2.75	655.93
1	2009	23	-97.4117	28.3381	12	-80.443	25.465	1	0	11	1713.93	7.44655	2.75	623.248
2	2009	23	-96.3513	30.4844	12	-80.443	25.465	1	0	11	1659.12	7.41404	2.75	603.316
2	2009	23	-95.2432	32.6217	12	-80.443	25.465	1	0	11	1642.93	7.40424	2.75	597.428
3	2009	23	-94.0809	34.7487	12	-80.443	25.465	1	0	11	1666.52	7.41849	2.75	606.008
3	2009	23	-92.8574	36.8642	12	-80.443	25.465	1	0	11	1728.31	7.4549	2.75	628.477
4	2009	23	-91.5644	38.9664	12	-80.443	25.465	1	0	11	1824.46	7.50904	2.75	663.441
4	2009	23	-90.1926	41.0534	12	-80.443	25.465	1	0	11	1949.93	7.57555	2.75	709.065
5	2009	23	-88.7312	43.1232	12	-80.443	25.465	1	0	11	2099.49	7.64945	2.75	763.452
5	2009	23	-87.168	45.173	12	-80.443	25.465	1	0	11	2268.42	7.72684	2.75	824.881
6	2009	23	-87.168	45.173	12	-80.443	25.465	0	1	11	2268.42	7.72684	2.75	824.881
6	2009	23	-85.2239	44.9063	12	-80.443	25.465	0	1	11	2199.44	7.69596	2.75	799.795
7	2009	23	-83.2989	44.607	12	-80.443	25.465	0	1	11	2139.26	7.66822	2.75	777.913
7	2009	23	-81.3946	44.2756	12	-80.443	25.465	0	1	11	2088.65	7.64427	2.75	759.51
8	2009	23	-79.5127	43.913	12	-80.443	25.465	0	1	11	2048.33	7.62478	2.75	744.846
8	2009	23	-77.6546	43.5199	12	-80.443	25.465	0	1	11	2018.89	7.6103	2.75	734.142
9	2009	23	-75.8214	43.0971	12	-80.443	25.465	0	1	11	2000.83	7.60132	2.75	727.574
9	2009	23	-74.0142	42.6454	12	-80.443	25.465	0	1	11	1994.44	7.59812	2.75	725.253
10	2009	23	-72.2338	42.1658	12	-80.443	25.465	0	1	11	1999.85	7.60083	2.75	727.218
10	2009	23	-70.481	41.659	12	-80.443	25.465	0	1	11	2016.94	7.60934	2.75	733.434
1	2009	24	-100.684	29.207	12	-80.443	25.465	1	0	12	2042.68	7.62202	3	680.893
1	2009	24	-99.5986	31.0683	12	-80.443	25.465	1	0	12	1976.24	7.58895	3	658.746
2	2009	24	-98.4699	32.9202	12	-80.443	25.465	1	0	12	1934.49	7.5676	3	644.83
2	2009	24	-97.2932	34.7616	12	-80.443	25.465	1	0	12	1919.08	7.5596	3	639.693
3	2009	24	-96.0629	36.591	12	-80.443	25.465	1	0	12	1930.65	7.56561	3	643.552
3	2009	24	-94.773	38.4073	12	-80.443	25.465	1	0	12	1968.77	7.58516	3	656.257
4	2009	24	-93.4169	40.2086	12	-80.443	25.465	1	0	12	2031.95	7.61675	3	677.318
4	2009	24	-91.9871	41.9933	12	-80.443	25.465	1	0	12	2117.99	7.65822	3	705.996
5	2009	24	-90.4753	43.7592	12	-80.443	25.465	1	0	12	2224.24	7.70717	3	741.413
5	2009	24	-88.872	45.504	12	-80.443	25.465	1	0	12	2347.98	7.76131	3	782.66
6	2009	24	-88.872	45.504	12	-80.443	25.465	0	1	12	2347.98	7.76131	3	782.66
6	2009	24	-86.7522	45.2824	12	-80.443	25.465	0	1	12	2270.43	7.72773	3	756.81
7	2009	24	-84.6503	45.0219	12	-80.443	25.465	0	1	12	2202.53	7.69736	3	734.177
7	2009	24	-82.5688	44.7233	12	-80.443	25.465	0	1	12	2145.19	7.67099	3	715.065
8	2009	24	-80.5101	44.3872	12	-80.443	25.465	0	1	12	2099.29	7.64935	3	699.763
8	2009	24	-78.4761	44.0146	12	-80.443	25.465	0	1	12	2065.58	7.63316	3	688.525
9	2009	24	-76.4687	43.6064	12	-80.443	25.465	0	1	12	2044.66	7.62298	3	681.552
9	2009	24	-74.4896	43.1635	12	-80.443	25.465	0	1	12	2036.92	7.61919	3	678.974
10	2009	24	-72.5399	42.687	12	-80.443	25.465	0	1	12	2042.52	7.62194	3	680.839
10	2009	24	-70.621	42.178	12	-80.443	25.465	0	1	12	2061.33	7.63111	3	687.111
1	2010	12	-83.192	29.421	11	-80.4776	25.4687	1	1	1	513.579	6.2414	0.25	2054.32
2	2010	12	-82.988	29.4885	11	-80.4776	25.4687	1	1	1	509.825	6.23407	0.25	2039.3
3	2010	12	-82.7837	29.5557	11	-80.4776	25.4687	1	1	1	506.926	6.22836	0.25	2027.7
4	2010	12	-82.5791	29.6225	11	-80.4776	25.4687	1	1	1	504.895	6.22435	0.25	2019.58
5	2010	12	-82.3743	29.689	11	-80.4776	25.4687	1	1	1	503.745	6.22207	0.25	2014.98
6	2010	12	-82.1692	29.7553	11	-80.4776	25.4687	1	1	1	503.48	6.22154	0.25	2013.92
7	2010	12	-81.9638	29.8212	11	-80.4776	25.4687	1	1	1	504.102	6.22278	0.25	2016.41
8	2010	12	-81.7581	29.8868	11	-80.4776	25.4687	1	1	1	505.608	6.22576	0.25	2022.43
9	2010	12	-81.5522	29.952	11	-80.4776	25.4687	1	1	1	507.99	6.23046	0.25	2031.96
10	2010	12	-81.346	30.017	11	-80.4776	25.4687	1	1	1	511.236	6.23683	0.25	2044.95
1	2010	13	-83.192	29.421	11	-80.4776	25.4687	1	1	2	513.579	6.2414	0.5	1027.16
2	2010	13	-82.988	29.4885	11	-80.4776	25.4687	1	1	2	509.825	6.23407	0.5	1019.65
3	2010	13	-82.7837	29.5557	11	-80.4776	25.4687	1	1	2	506.926	6.22836	0.5	1013.85
4	2010	13	-82.5791	29.6225	11	-80.4776	25.4687	1	1	2	504.895	6.22435	0.5	1009.79
5	2010	13	-82.3743	29.689	11	-80.4776	25.4687	1	1	2	503.745	6.22207	0.5	1007.49
6	2010	13	-82.1692	29.7553	11	-80.4776	25.4687	1	1	2	503.48	6.22154	0.5	1006.96
7	2010	13	-81.9638	29.8212	11	-80.4776	25.4687	1	1	2	504.102	6.22278	0.5	1008.2
8	2010	13	-81.7581	29.8868	11	-80.4776	25.4687	1	1	2	505.608	6.22576	0.5	1011.22
9	2010	13	-81.5522	29.952	11	-80.4776	25.4687	1	1	2	507.99	6.23046	0.5	1015.98
10	2010	13	-81.346	30.017	11	-80.4776	25.4687	1	1	2	511.236	6.23683	0.5	1022.47
1	2010	14	-83.192	29.421	11	-80.4776	25.4687	1	1	3	513.579	6.2414	0.75	684.772
2	2010	14	-82.988	29.4885	11	-80.4776	25.4687	1	1	3	509.825	6.23407	0.75	679.767
3	2010	14	-82.7837	29.5557	11	-80.4776	25.4687	1	1	3	506.926	6.22836	0.75	675.901
4	2010	14	-82.5791	29.6225	11	-80.4776	25.4687	1	1	3	504.895	6.22435	0.75	673.194
5	2010	14	-82.3743	29.689	11	-80.4776	25.4687	1	1	3	503.745	6.22207	0.75	671.66
6	2010	14	-82.1692	29.7553	11	-80.4776	25.4687	1	1	3	503.48	6.22154	0.75	671.306
7	2010	14	-81.9638	29.8212	11	-80.4776	25.4687	1	1	3	504.102	6.22278	0.75	672.136
8	2010	14	-81.7581	29.8868	11	-80.4776	25.4687	1	1	3	505.608	6.22576	0.75	674.144
9	2010	14	-81.5522	29.952	11	-80.4776	25.4687	1	1	3	507.99	6.23046	0.75	677.32
10	2010	14	-81.346	30.017	11	-80.4776	25.4687	1	1	3	511.236	6.23683	0.75	681.648
1	2010	15	-83.192	29.421	11	-80.4776	25.4687	1	1	4	513.579	6.2414	1	513.579
2	2010	15	-82.988	29.4885	11	-80.4776	25.4687	1	1	4	509.825	6.23407	1	509.825
3	2010	15	-82.7837	29.5557	11	-80.4776	25.4687	1	1	4	506.926	6.22836	1	506.926
4	2010	15	-82.5791	29.6225	11	-80.4776	25.4687	1	1	4	504.895	6.22435	1	504.895
5	2010	15	-82.3743	29.689	11	-80.4776	25.4687	1	1	4	503.745	6.22207	1	503.745
6	2010	15	-82.1692	29.7553	11	-80.4776	25.4687	1	1	4	503.48	6.22154	1	503.48
7	2010	15	-81.9638	29.8212	11	-80.4776	25.4687	1	1	4	504.102	6.22278	1	504.102
8	2010	15	-81.7581	29.8868	11	-80.4776	25.4687	1	1	4	505.608	6.22576	1	505.608
9	2010	15	-81.5522	29.952	11	-80.4776	25.4687	1	1	4	507.99	6.23046	1	507.99
10	2010	15	-81.346	30.017	11	-80.4776	25.4687	1	1	4	511.236	6.23683	1	511.236
1	2010	16	-83.192	29.421	11	-80.4776	25.4687	1	1	5	513.579	6.2414	1.25	410.863
2	2010	16	-82.988	29.4885	11	-80.4776	25.4687	1	1	5	509.825	6.23407	1.25	407.86
3	2010	16	-82.7837	29.5557	11	-80.4776	25.4687	1	1	5	506.926	6.22836	1.25	405.541
4	2010	16	-82.5791	29.6225	11	-80.4776	25.4687	1	1	5	504.895	6.22435	1.25	403.916
5	2010	16	-82.3743	29.689	11	-80.4776	25.4687	1	1	5	503.745	6.22207	1.25	402.996
6	2010	16	-82.1692	29.7553	11	-80.4776	25.4687	1	1	5	503.48	6.22154	1.25	402.784
7	2010	16	-81.9638	29.8212	11	-80.4776	25.4687	1	1	5	504.102	6.22278	1.25	403.282
8	2010	16	-81.7581	29.8868	11	-80.4776	25.4687	1	1	5	505.608	6.22576	1.25	404.486
9	2010	16	-81.5522	29.952	11	-80.4776	25.4687	1	1	5	507.99	6.23046	1.25	406.392
10	2010	16	-81.346	30.017	11	-80.4776	25.4687	1	1	5	511.236	6.23683	1.25	408.989
1	2010	17	-98.529	26.258	11	-80.4776	25.4687	1	0	6	1810	7.50108	1.5	1206.67
1	2010	17	-98.1158	26.6617	11	-80.4776	25.4687	1	0	6	1768.45	7.47786	1.5	1178.97
2	2010	17	-97.6996	27.0641	11	-80.4776	25.4687	1	0	6	1728.01	7.45473	1.5	1152.01
2	2010	17	-97.2805	27.4653	11	-80.4776	25.4687	1	0	6	1688.76	7.43175	1.5	1125.84
3	2010	17	-96.8582	27.8653	11	-80.4776	25.4687	1	0	6	1650.78	7.409	1.5	1100.52
3	2010	17	-96.4329	28.2639	11	-80.4776	25.4687	1	0	6	1614.17	7.38658	1.5	1076.11
4	2010	17	-96.0044	28.6613	11	-80.4776	25.4687	1	0	6	1579.02	7.36456	1.5	1052.68
4	2010	17	-95.5726	29.0573	11	-80.4776	25.4687	1	0	6	1545.43	7.34306	1.5	1030.29
5	2010	17	-95.1375	29.4518	11	-80.4776	25.4687	1	0	6	1513.51	7.32219	1.5	1009.01
5	2010	17	-94.699	29.845	11	-80.4776	25.4687	1	0	6	1483.36	7.30207	1.5	988.907
6	2010	17	-94.699	29.845	11	-80.4776	25.4687	0	1	6	1483.36	7.30207	1.5	988.907
6	2010	17	-93.2206	29.9395	11	-80.4776	25.4687	0	1	6	1349.89	7.20777	1.5	899.924
7	2010	17	-91.7395	30.0175	11	-80.4776	25.4687	0	1	6	1218.58	7.10544	1.5	812.389
7	2010	17	-90.2564	30.0788	11	-80.4776	25.4687	0	1	6	1090.24	6.99415	1.5	726.827
8	2010	17	-88.7718	30.1235	11	-80.4776	25.4687	0	1	6	966.039	6.8732	1.5	644.026
8	2010	17	-87.286	30.1515	11	-80.4776	25.4687	0	1	6	847.8	6.74264	1.5	565.2
9	2010	17	-85.7996	30.1628	11	-80.4776	25.4687	0	1	6	738.395	6.60448	1.5	492.263
9	2010	17	-84.3132	30.1572	11	-80.4776	25.4687	0	1	6	642.354	6.46514	1.5	428.236
10	2010	17	-82.8271	30.135	11	-80.4776	25.4687	0	1	6	566.517	6.33951	1.5	377.678
10	2010	17	-81.342	30.096	11	-80.4776	25.4687	0	1	6	519.802	6.25345	1.5	346.535
1	2010	18	-98.529	26.258	11	-80.4776	25.4687	1	0	7	1810	7.50108	1.75	1034.29
1	2010	18	-97.9997	26.8185	11	-80.4776	25.4687	1	0	7	1757.1	7.47142	1.75	1004.06
2	2010	18	-97.4651	27.377	11	-80.4776	25.4687	1	0	7	1706.39	7.44214	1.75	975.08
2	2010	18	-96.9251	27.9335	11	-80.4776	25.4687	1	0	7	1658.07	7.41341	1.75	947.469
3	2010	18	-96.3795	28.4878	11	-80.4776	25.4687	1	0	7	1612.36	7.38545	1.75	921.349
3	2010	18	-95.8282	29.04	11	-80.4776	25.4687	1	0	7	1569.49	7.3585	1.75	896.85
4	2010	18	-95.271	29.5898	11	-80.4776	25.4687	1	0	7	1529.69	7.33282	1.75	874.11
4	2010	18	-94.7077	30.1374	11	-80.4776	25.4687	1	0	7	1493.22	7.30869	1.75	853.27
5	2010	18	-94.1381	30.6824	11	-80.4776	25.4687	1	0	7	1460.33	7.28642	1.75	834.473
5	2010	18	-93.562	31.225	11	-80.4776	25.4687	1	0	7	1431.26	7.26631	1.75	817.861
6	2010	18	-93.562	31.225	11	-80.4776	25.4687	0	1	7	1431.26	7.26631	1.75	817.861
6	2010	18	-92.2106	31.2242	11	-80.4776	25.4687	0	1	7	1314.18	7.18097	1.75	750.963
7	2010	18	-90.8594	31.2093	11	-80.4776	25.4687	0	1	7	1199.48	7.08964	1.75	685.416
7	2010	18	-89.5089	31.1803	11	-80.4776	25.4687	0	1	7	1087.88	6.99199	1.75	621.647
8	2010	18	-88.1594	31.1372	11	-80.4776	25.4687	0	1	7	980.465	6.88803	1.75	560.266
8	2010	18	-86.8113	31.08	11	-80.4776	25.4687	0	1	7	878.756	6.77851	1.75	502.147
9	2010	18	-85.4651	31.0089	11	-80.4776	25.4687	0	1	7	784.979	6.66566	1.75	448.56
9	2010	18	-84.121	30.9238	11	-80.4776	25.4687	0	1	7	702.318	6.55439	1.75	401.324
10	2010	18	-82.7795	30.8248	11	-80.4776	25.4687	0	1	7	635.126	6.45382	1.75	362.929
10	2010	18	-81.441	30.712	11	-80.4776	25.4687	0	1	7	588.723	6.37796	1.75	336.413
1	2010	19	-98.529	26.258	11	-80.4776	25.4687	1	0	8	1810	7.50108	2	905.002
1	2010	19	-97.9997	26.8185	11	-80.4776	25.4687	1	0	8	1757.1	7.47142	2	878.551
2	2010	19	-97.4651	27.377	11	-80.4776	25.4687	1	0	8	1706.39	7.44214	2	853.195
2	2010	19	-96.9251	27.9335	11	-80.4776	25.4687	1	0	8	1658.07	7.41341	2	829.035
3	2010	19	-96.3795	28.4878	11	-80.4776	25.4687	1	0	8	1612.36	7.38545	2	806.18
3	2010	19	-95.8282	29.04	11	-80.4776	25.4687	1	0	8	1569.49	7.3585	2	784.744
4	2010	19	-95.271	29.5898	11	-80.4776	25.4687	1	0	8	1529.69	7.33282	2	764.846
4	2010	19	-94.7077	30.1374	11	-80.4776	25.4687	1	0	8	1493.22	7.30869	2	746.611
5	2010	19	-94.1381	30.6824	11	-80.4776	25.4687	1	0	8	1460.33	7.28642	2	730.164
5	2010	19	-93.562	31.225	11	-80.4776	25.4687	1	0	8	1431.26	7.26631	2	715.628
6	2010	19	-93.562	31.225	11	-80.4776	25.4687	0	1	8	1431.26	7.26631	2	715.628
6	2010	19	-92.2106	31.2242	11	-80.4776	25.4687	0	1	8	1314.18	7.18097	2	657.092
7	2010	19	-90.8594	31.2093	11	-80.4776	25.4687	0	1	8	1199.48	7.08964	2	599.739
7	2010	19	-89.5089	31.1803	11	-80.4776	25.4687	0	1	8	1087.88	6.99199	2	543.941
8	2010	19	-88.1594	31.1372	11	-80.4776	25.4687	0	1	8	980.465	6.88803	2	490.233
8	2010	19	-86.8113	31.08	11	-80.4776	25.4687	0	1	8	878.756	6.77851	2	439.378
9	2010	19	-85.4651	31.0089	11	-80.4776	25.4687	0	1	8	784.979	6.66566	2	392.49
9	2010	19	-84.121	30.9238	11	-80.4776	25.4687	0	1	8	702.318	6.55439	2	351.159
10	2010	19	-82.7795	30.8248	11	-80.4776	25.4687	0	1	8	635.126	6.45382	2	317.563
10	2010	19	-81.441	30.712	11	-80.4776	25.4687	0	1	8	588.723	6.37796	2	294.362
1	2010	20	-100.259	28.31	11	-80.4776	25.4687	1	1	9	1988.03	7.5949	2.25	883.57
2	2010	20	-97.7966	29.5355	11	-80.4776	25.4687	1	1	9	1767.66	7.47741	2.25	785.625
3	2010	20	-95.275	30.7146	11	-80.4776	25.4687	1	1	9	1564.45	7.35529	2.25	695.312
4	2010	20	-92.6923	31.8437	11	-80.4776	25.4687	1	1	9	1386.02	7.23419	2.25	616.011
5	2010	20	-90.0472	32.9194	11	-80.4776	25.4687	1	1	9	1243.13	7.12539	2.25	552.501
6	2010	20	-87.3387	33.9381	11	-80.4776	25.4687	1	1	9	1149.13	7.04676	2.25	510.725
7	2010	20	-84.5666	34.896	11	-80.4776	25.4687	1	1	9	1116.49	7.01795	2.25	496.219
8	2010	20	-81.7314	35.7895	11	-80.4776	25.4687	1	1	9	1150.48	7.04793	2.25	511.323
9	2010	20	-78.8342	36.6151	11	-80.4776	25.4687	1	1	9	1245.67	7.12743	2.25	553.632
10	2010	20	-75.877	37.369	11	-80.4776	25.4687	1	1	9	1389.57	7.23675	2.25	617.589
1	2010	21	-100.259	28.31	11	-80.4776	25.4687	1	1	10	1988.03	7.5949	2.5	795.213
2	2010	21	-97.7966	29.5355	11	-80.4776	25.4687	1	1	10	1767.66	7.47741	2.5	707.063
3	2010	21	-95.275	30.7146	11	-80.4776	25.4687	1	1	10	1564.45	7.35529	2.5	625.781
4	2010	21	-92.6923	31.8437	11	-80.4776	25.4687	1	1	10	1386.02	7.23419	2.5	554.41
5	2010	21	-90.0472	32.9194	11	-80.4776	25.4687	1	1	10	1243.13	7.12539	2.5	497.251
6	2010	21	-87.3387	33.9381	11	-80.4776	25.4687	1	1	10	1149.13	7.04676	2.5	459.653
7	2010	21	-84.5666	34.896	11	-80.4776	25.4687	1	1	10	1116.49	7.01795	2.5	446.597
8	2010	21	-81.7314	35.7895	11	-80.4776	25.4687	1	1	10	1150.48	7.04793	2.5	460.191
9	2010	21	-78.8342	36.6151	11	-80.4776	25.4687	1	1	10	1245.67	7.12743	2.5	498.269
10	2010	21	-75.877	37.369	11	-80.4776	25.4687	1	1	10	1389.57	7.23675	2.5	555.83
1	2010	22	-100.259	28.31	11	-80.4776	25.4687	1	1	11	1988.03	7.5949	2.75	722.921
2	2010	22	-97.7966	29.5355	11	-80.4776	25.4687	1	1	11	1767.66	7.47741	2.75	642.784
3	2010	22	-95.275	30.7146	11	-80.4776	25.4687	1	1	11	1564.45	7.35529	2.75	568.892
4	2010	22	-92.6923	31.8437	11	-80.4776	25.4687	1	1	11	1386.02	7.23419	2.75	504.009
5	2010	22	-90.0472	32.9194	11	-80.4776	25.4687	1	1	11	1243.13	7.12539	2.75	452.046
6	2010	22	-87.3387	33.9381	11	-80.4776	25.4687	1	1	11	1149.13	7.04676	2.75	417.866
7	2010	22	-84.5666	34.896	11	-80.4776	25.4687	1	1	11	1116.49	7.01795	2.75	405.997
8	2010	22	-81.7314	35.7895	11	-80.4776	25.4687	1	1	11	1150.48	7.04793	2.75	418.356
9	2010	22	-78.8342	36.6151	11	-80.4776	25.4687	1	1	11	1245.67	7.12743	2.75	452.972
10	2010	22	-75.877	37.369	11	-80.4776	25.4687	1	1	11	1389.57	7.23675	2.75	505.3
1	2010	23	-100.263	28.382	11	-80.4776	25.4687	1	0	12	1989.06	7.59542	3	663.021
1	2010	23	-98.9103	29.3678	11	-80.4776	25.4687	1	0	12	1870.97	7.53421	3	623.656
2	2010	23	-97.5312	30.3398	11	-80.4776	25.4687	1	0	12	1761.36	7.47384	3	587.121
2	2010	23	-96.1248	31.2969	11	-80.4776	25.4687	1	0	12	1661.94	7.41574	3	553.981
3	2010	23	-94.6897	32.2385	11	-80.4776	25.4687	1	0	12	1574.64	7.36178	3	524.88
3	2010	23	-93.2248	33.1634	11	-80.4776	25.4687	1	0	12	1501.58	7.31428	3	500.528
4	2010	23	-91.729	34.0709	11	-80.4776	25.4687	1	0	12	1444.95	7.27583	3	481.649
4	2010	23	-90.2012	34.9598	11	-80.4776	25.4687	1	0	12	1406.72	7.24902	3	468.908
5	2010	23	-88.6402	35.8292	11	-80.4776	25.4687	1	0	12	1388.44	7.23594	3	462.815
5	2010	23	-87.045	36.678	11	-80.4776	25.4687	1	0	12	1390.9	7.23771	3	463.635
6	2010	23	-87.045	36.678	11	-80.4776	25.4687	0	1	12	1390.9	7.23771	3	463.635
6	2010	23	-85.7658	36.627	11	-80.4776	25.4687	0	1	12	1335.51	7.19707	3	445.17
7	2010	23	-84.4885	36.5623	11	-80.4776	25.4687	0	1	12	1287.83	7.16071	3	429.277
7	2010	23	-83.2135	36.484	11	-80.4776	25.4687	0	1	12	1248.74	7.12989	3	416.248
8	2010	23	-81.9413	36.3921	11	-80.4776	25.4687	0	1	12	1219.08	7.10585	3	406.36
8	2010	23	-80.6724	36.2868	11	-80.4776	25.4687	0	1	12	1199.54	7.08969	3	399.846
9	2010	23	-79.4071	36.1682	11	-80.4776	25.4687	0	1	12	1190.61	7.08222	3	396.872
9	2010	23	-78.1459	36.0362	11	-80.4776	25.4687	0	1	12	1192.55	7.08385	3	397.516
10	2010	23	-76.889	35.8911	11	-80.4776	25.4687	0	1	12	1205.29	7.09447	3	401.762
10	2010	23	-75.637	35.733	11	-80.4776	25.4687	0	1	12	1228.49	7.11354	3	409.497
1	2010	24	-100.263	28.382	11	-80.4776	25.4687	1	0	13	1989.06	7.59542	3.25	612.02
1	2010	24	-98.2912	30.2665	11	-80.4776	25.4687	1	0	13	1830.72	7.51246	3.25	563.298
2	2010	24	-96.2428	32.1204	11	-80.4776	25.4687	1	0	13	1704.11	7.4408	3.25	524.34
2	2010	24	-94.1102	33.9399	11	-80.4776	25.4687	1	0	13	1616.74	7.38817	3.25	497.459
3	2010	24	-91.8856	35.721	11	-80.4776	25.4687	1	0	13	1575.22	7.36215	3.25	484.684
3	2010	24	-89.5604	37.4593	11	-80.4776	25.4687	1	0	13	1583.2	7.36721	3.25	487.139
4	2010	24	-87.1261	39.15	11	-80.4776	25.4687	1	0	13	1640.01	7.40245	3.25	504.617
4	2010	24	-84.5739	40.7875	11	-80.4776	25.4687	1	0	13	1740.9	7.46216	3.25	535.66
5	2010	24	-81.895	42.366	11	-80.4776	25.4687	1	0	13	1878.82	7.5384	3.25	578.098
5	2010	24	-79.081	43.879	11	-80.4776	25.4687	1	0	13	2046.33	7.6238	3.25	629.639
6	2010	24	-79.081	43.879	11	-80.4776	25.4687	0	1	13	2046.33	7.6238	3.25	629.639
6	2010	24	-78.1502	43.6631	11	-80.4776	25.4687	0	1	13	2029.46	7.61552	3.25	624.448
7	2010	24	-77.2262	43.4398	11	-80.4776	25.4687	0	1	13	2015.42	7.60858	3.25	620.13
7	2010	24	-76.3091	43.209	11	-80.4776	25.4687	0	1	13	2004.29	7.60304	3.25	616.703
8	2010	24	-75.399	42.971	11	-80.4776	25.4687	0	1	13	1996.09	7.59895	3.25	614.182
8	2010	24	-74.496	42.7259	11	-80.4776	25.4687	0	1	13	1990.88	7.59633	3.25	612.578
9	2010	24	-73.6003	42.4736	11	-80.4776	25.4687	0	1	13	1988.66	7.59522	3.25	611.897
9	2010	24	-72.7118	42.2145	11	-80.4776	25.4687	0	1	13	1989.46	7.59562	3.25	612.143
10	2010	24	-71.8307	41.9486	11	-80.4776	25.4687	0	1	13	1993.27	7.59753	3.25	613.314
10	2010	24	-70.957	41.676	11	-80.4776	25.4687	0	1	13	2000.07	7.60094	3.25	615.406
1	2010	25	-100.263	28.382	11	-80.4776	25.4687	1	0	14	1989.06	7.59542	3.5	568.304
1	2010	25	-99.1092	30.3236	11	-80.4776	25.4687	1	0	14	1908.98	7.55433	3.5	545.423
2	2010	25	-97.9089	32.2547	11	-80.4776	25.4687	1	0	14	1856.48	7.52644	3.5	530.422
2	2010	25	-96.6566	34.1739	11	-80.4776	25.4687	1	0	14	1833.95	7.51423	3.5	523.985
3	2010	25	-95.3461	36.0798	11	-80.4776	25.4687	1	0	14	1842.53	7.51889	3.5	526.436
3	2010	25	-93.9708	37.9708	11	-80.4776	25.4687	1	0	14	1881.82	7.53999	3.5	537.662
4	2010	25	-92.5231	39.8449	11	-80.4776	25.4687	1	0	14	1949.99	7.57558	3.5	557.14
4	2010	25	-90.9946	41.7	11	-80.4776	25.4687	1	0	14	2044.19	7.62276	3.5	584.053
5	2010	25	-89.3757	43.5336	11	-80.4776	25.4687	1	0	14	2161.03	7.67834	3.5	617.437
5	2010	25	-87.656	45.343	11	-80.4776	25.4687	1	0	14	2297.08	7.7394	3.5	656.309
6	2010	25	-87.656	45.343	11	-80.4776	25.4687	0	1	14	2297.08	7.7394	3.5	656.309
6	2010	25	-85.7058	45.0597	11	-80.4776	25.4687	0	1	14	2223.79	7.70697	3.5	635.369
7	2010	25	-83.7759	44.7435	11	-80.4776	25.4687	0	1	14	2159.01	7.6774	3.5	616.859
7	2010	25	-81.8681	44.3952	11	-80.4776	25.4687	0	1	14	2103.51	7.65136	3.5	601.003
8	2010	25	-79.9838	44.0155	11	-80.4776	25.4687	0	1	14	2058.06	7.62952	3.5	588.016
8	2010	25	-78.1245	43.6053	11	-80.4776	25.4687	0	1	14	2023.32	7.61249	3.5	578.09
9	2010	25	-76.2913	43.1653	11	-80.4776	25.4687	0	1	14	1999.85	7.60083	3.5	571.385
9	2010	25	-74.4851	42.6965	11	-80.4776	25.4687	0	1	14	1988.05	7.59491	3.5	568.014
10	2010	25	-72.7068	42.1998	11	-80.4776	25.4687	0	1	14	1988.12	7.59495	3.5	568.036
10	2010	25	-70.957	41.676	11	-80.4776	25.4687	0	1	14	2000.07	7.60094	3.5	571.448
1	2010	26	-100.263	28.382	11	-80.4776	25.4687	1	0	15	1989.06	7.59542	3.75	530.417
1	2010	26	-99.1092	30.3236	11	-80.4776	25.4687	1	0	15	1908.98	7.55433	3.75	509.062
2	2010	26	-97.9089	32.2547	11	-80.4776	25.4687	1	0	15	1856.48	7.52644	3.75	495.06
2	2010	26	-96.6566	34.1739	11	-80.4776	25.4687	1	0	15	1833.95	7.51423	3.75	489.053
3	2010	26	-95.3461	36.0798	11	-80.4776	25.4687	1	0	15	1842.53	7.51889	3.75	491.341
3	2010	26	-93.9708	37.9708	11	-80.4776	25.4687	1	0	15	1881.82	7.53999	3.75	501.818
4	2010	26	-92.5231	39.8449	11	-80.4776	25.4687	1	0	15	1949.99	7.57558	3.75	519.998
4	2010	26	-90.9946	41.7	11	-80.4776	25.4687	1	0	15	2044.19	7.62276	3.75	545.117
5	2010	26	-89.3757	43.5336	11	-80.4776	25.4687	1	0	15	2161.03	7.67834	3.75	576.274
5	2010	26	-87.656	45.343	11	-80.4776	25.4687	1	0	15	2297.08	7.7394	3.75	612.555
6	2010	26	-87.656	45.343	11	-80.4776	25.4687	0	1	15	2297.08	7.7394	3.75	612.555
6	2010	26	-85.7058	45.0597	11	-80.4776	25.4687	0	1	15	2223.79	7.70697	3.75	593.011
7	2010	26	-83.7759	44.7435	11	-80.4776	25.4687	0	1	15	2159.01	7.6774	3.75	575.735
7	2010	26	-81.8681	44.3952	11	-80.4776	25.4687	0	1	15	2103.51	7.65136	3.75	560.936
8	2010	26	-79.9838	44.0155	11	-80.4776	25.4687	0	1	15	2058.06	7.62952	3.75	548.815
8	2010	26	-78.1245	43.6053	11	-80.4776	25.4687	0	1	15	2023.32	7.61249	3.75	539.551
9	2010	26	-76.2913	43.1653	11	-80.4776	25.4687	0	1	15	1999.85	7.60083	3.75	533.293
9	2010	26	-74.4851	42.6965	11	-80.4776	25.4687	0	1	15	1988.05	7.59491	3.75	530.147
10	2010	26	-72.7068	42.1998	11	-80.4776	25.4687	0	1	15	1988.12	7.59495	3.75	530.167
10	2010	26	-70.957	41.676	11	-80.4776	25.4687	0	1	15	2000.07	7.60094	3.75	533.352
1	2010	27	-100.263	28.382	11	-80.4776	25.4687	1	0	16	1989.06	7.59542	4	497.266
1	2010	27	-99.1775	30.3818	11	-80.4776	25.4687	1	0	16	1916.73	7.55838	4	479.183
2	2010	27	-98.0468	32.3722	11	-80.4776	25.4687	1	0	16	1873.07	7.53533	4	468.267
2	2010	27	-96.8653	34.352	11	-80.4776	25.4687	1	0	16	1860.12	7.5284	4	465.03
3	2010	27	-95.6267	36.32	11	-80.4776	25.4687	1	0	16	1878.56	7.53826	4	469.639
3	2010	27	-94.3242	38.2745	11	-80.4776	25.4687	1	0	16	1927.5	7.56398	4	481.876
4	2010	27	-92.95	40.2139	11	-80.4776	25.4687	1	0	16	2004.76	7.60328	4	501.189
4	2010	27	-91.495	42.136	11	-80.4776	25.4687	1	0	16	2107.23	7.65313	4	526.809
5	2010	27	-89.9495	44.0386	11	-80.4776	25.4687	1	0	16	2231.49	7.71042	4	557.872
5	2010	27	-88.302	45.919	11	-80.4776	25.4687	1	0	16	2374.12	7.77238	4	593.53
6	2010	27	-88.302	45.919	11	-80.4776	25.4687	0	1	16	2374.12	7.77238	4	593.53
6	2010	27	-86.2803	45.791	11	-80.4776	25.4687	0	1	16	2313.71	7.74661	4	578.427
7	2010	27	-84.2691	45.6275	11	-80.4776	25.4687	0	1	16	2262.28	7.72413	4	565.57
7	2010	27	-82.2708	45.4289	11	-80.4776	25.4687	0	1	16	2220.45	7.70547	4	555.114
8	2010	27	-80.2878	45.1957	11	-80.4776	25.4687	0	1	16	2188.78	7.6911	4	547.196
8	2010	27	-78.3222	44.9285	11	-80.4776	25.4687	0	1	16	2167.71	7.68143	4	541.929
9	2010	27	-76.3758	44.6279	11	-80.4776	25.4687	0	1	16	2157.55	7.67673	4	539.388
9	2010	27	-74.4507	44.2946	11	-80.4776	25.4687	0	1	16	2158.45	7.67715	4	539.613
10	2010	27	-72.5482	43.9294	11	-80.4776	25.4687	0	1	16	2170.4	7.68267	4	542.6
10	2010	27	-70.67	43.533	11	-80.4776	25.4687	0	1	16	2193.21	7.69312	4	548.302
1	2010	28	-100.263	28.382	11	-80.4776	25.4687	1	0	17	1989.06	7.59542	4.25	468.015
1	2010	28	-99.1775	30.3818	11	-80.4776	25.4687	1	0	17	1916.73	7.55838	4.25	450.996
2	2010	28	-98.0468	32.3722	11	-80.4776	25.4687	1	0	17	1873.07	7.53533	4.25	440.722
2	2010	28	-96.8653	34.352	11	-80.4776	25.4687	1	0	17	1860.12	7.5284	4.25	437.675
3	2010	28	-95.6267	36.32	11	-80.4776	25.4687	1	0	17	1878.56	7.53826	4.25	442.013
3	2010	28	-94.3242	38.2745	11	-80.4776	25.4687	1	0	17	1927.5	7.56398	4.25	453.53
4	2010	28	-92.95	40.2139	11	-80.4776	25.4687	1	0	17	2004.76	7.60328	4.25	471.708
4	2010	28	-91.495	42.136	11	-80.4776	25.4687	1	0	17	2107.23	7.65313	4.25	495.82
5	2010	28	-89.9495	44.0386	11	-80.4776	25.4687	1	0	17	2231.49	7.71042	4.25	525.056
5	2010	28	-88.302	45.919	11	-80.4776	25.4687	1	0	17	2374.12	7.77238	4.25	558.616
6	2010	28	-88.302	45.919	11	-80.4776	25.4687	0	1	17	2374.12	7.77238	4.25	558.616
6	2010	28	-86.2803	45.791	11	-80.4776	25.4687	0	1	17	2313.71	7.74661	4.25	544.402
7	2010	28	-84.2691	45.6275	11	-80.4776	25.4687	0	1	17	2262.28	7.72413	4.25	532.301
7	2010	28	-82.2708	45.4289	11	-80.4776	25.4687	0	1	17	2220.45	7.70547	4.25	522.46
8	2010	28	-80.2878	45.1957	11	-80.4776	25.4687	0	1	17	2188.78	7.6911	4.25	515.008
8	2010	28	-78.3222	44.9285	11	-80.4776	25.4687	0	1	17	2167.71	7.68143	4.25	510.05
9	2010	28	-76.3758	44.6279	11	-80.4776	25.4687	0	1	17	2157.55	7.67673	4.25	507.66
9	2010	28	-74.4507	44.2946	11	-80.4776	25.4687	0	1	17	2158.45	7.67715	4.25	507.871
10	2010	28	-72.5482	43.9294	11	-80.4776	25.4687	0	1	17	2170.4	7.68267	4.25	510.682
10	2010	28	-70.67	43.533	11	-80.4776	25.4687	0	1	17	2193.21	7.69312	4.25	516.049
1	2010	29	-100.263	28.382	11	-80.4776	25.4687	1	0	18	1989.06	7.59542	4.5	442.014
1	2010	29	-99.1775	30.3818	11	-80.4776	25.4687	1	0	18	1916.73	7.55838	4.5	425.941
2	2010	29	-98.0468	32.3722	11	-80.4776	25.4687	1	0	18	1873.07	7.53533	4.5	416.238
2	2010	29	-96.8653	34.352	11	-80.4776	25.4687	1	0	18	1860.12	7.5284	4.5	413.36
3	2010	29	-95.6267	36.32	11	-80.4776	25.4687	1	0	18	1878.56	7.53826	4.5	417.457
3	2010	29	-94.3242	38.2745	11	-80.4776	25.4687	1	0	18	1927.5	7.56398	4.5	428.334
4	2010	29	-92.95	40.2139	11	-80.4776	25.4687	1	0	18	2004.76	7.60328	4.5	445.502
4	2010	29	-91.495	42.136	11	-80.4776	25.4687	1	0	18	2107.23	7.65313	4.5	468.274
5	2010	29	-89.9495	44.0386	11	-80.4776	25.4687	1	0	18	2231.49	7.71042	4.5	495.886
5	2010	29	-88.302	45.919	11	-80.4776	25.4687	1	0	18	2374.12	7.77238	4.5	527.582
6	2010	29	-88.302	45.919	11	-80.4776	25.4687	0	1	18	2374.12	7.77238	4.5	527.582
6	2010	29	-86.2803	45.791	11	-80.4776	25.4687	0	1	18	2313.71	7.74661	4.5	514.158
7	2010	29	-84.2691	45.6275	11	-80.4776	25.4687	0	1	18	2262.28	7.72413	4.5	502.729
7	2010	29	-82.2708	45.4289	11	-80.4776	25.4687	0	1	18	2220.45	7.70547	4.5	493.434
8	2010	29	-80.2878	45.1957	11	-80.4776	25.4687	0	1	18	2188.78	7.6911	4.5	486.397
8	2010	29	-78.3222	44.9285	11	-80.4776	25.4687	0	1	18	2167.71	7.68143	4.5	481.714
9	2010	29	-76.3758	44.6279	11	-80.4776	25.4687	0	1	18	2157.55	7.67673	4.5	479.456
9	2010	29	-74.4507	44.2946	11	-80.4776	25.4687	0	1	18	2158.45	7.67715	4.5	479.656
10	2010	29	-72.5482	43.9294	11	-80.4776	25.4687	0	1	18	2170.4	7.68267	4.5	482.311
10	2010	29	-70.67	43.533	11	-80.4776	25.4687	0	1	18	2193.21	7.69312	4.5	487.38
1	2010	30	-100.263	28.382	11	-80.4776	25.4687	1	0	19	1989.06	7.59542	4.75	418.75
1	2010	30	-99.1775	30.3818	11	-80.4776	25.4687	1	0	19	1916.73	7.55838	4.75	403.523
2	2010	30	-98.0468	32.3722	11	-80.4776	25.4687	1	0	19	1873.07	7.53533	4.75	394.33
2	2010	30	-96.8653	34.352	11	-80.4776	25.4687	1	0	19	1860.12	7.5284	4.75	391.604
3	2010	30	-95.6267	36.32	11	-80.4776	25.4687	1	0	19	1878.56	7.53826	4.75	395.485
3	2010	30	-94.3242	38.2745	11	-80.4776	25.4687	1	0	19	1927.5	7.56398	4.75	405.79
4	2010	30	-92.95	40.2139	11	-80.4776	25.4687	1	0	19	2004.76	7.60328	4.75	422.054
4	2010	30	-91.495	42.136	11	-80.4776	25.4687	1	0	19	2107.23	7.65313	4.75	443.628
5	2010	30	-89.9495	44.0386	11	-80.4776	25.4687	1	0	19	2231.49	7.71042	4.75	469.787
5	2010	30	-88.302	45.919	11	-80.4776	25.4687	1	0	19	2374.12	7.77238	4.75	499.814
6	2010	30	-88.302	45.919	11	-80.4776	25.4687	0	1	19	2374.12	7.77238	4.75	499.814
6	2010	30	-86.2803	45.791	11	-80.4776	25.4687	0	1	19	2313.71	7.74661	4.75	487.097
7	2010	30	-84.2691	45.6275	11	-80.4776	25.4687	0	1	19	2262.28	7.72413	4.75	476.269
7	2010	30	-82.2708	45.4289	11	-80.4776	25.4687	0	1	19	2220.45	7.70547	4.75	467.464
8	2010	30	-80.2878	45.1957	11	-80.4776	25.4687	0	1	19	2188.78	7.6911	4.75	460.797
8	2010	30	-78.3222	44.9285	11	-80.4776	25.4687	0	1	19	2167.71	7.68143	4.75	456.361
9	2010	30	-76.3758	44.6279	11	-80.4776	25.4687	0	1	19	2157.55	7.67673	4.75	454.222
9	2010	30	-74.4507	44.2946	11	-80.4776	25.4687	0	1	19	2158.45	7.67715	4.75	454.411
10	2010	30	-72.5482	43.9294	11	-80.4776	25.4687	0	1	19	2170.4	7.68267	4.75	456.926
10	2010	30	-70.67	43.533	11	-80.4776	25.4687	0	1	19	2193.21	7.69312	4.75	461.728
1	2010	31	-100.263	28.382	11	-80.4776	25.4687	1	0	20	1989.06	7.59542	5	397.813
1	2010	31	-99.5664	30.4308	11	-80.4776	25.4687	1	0	20	1954.42	7.57785	5	390.885
2	2010	31	-98.8399	32.4758	11	-80.4776	25.4687	1	0	20	1947.3	7.5742	5	389.46
2	2010	31	-98.0797	34.5164	11	-80.4776	25.4687	1	0	20	1968.02	7.58478	5	393.604
3	2010	31	-97.2813	36.5521	11	-80.4776	25.4687	1	0	20	2015.75	7.60874	5	403.149
3	2010	31	-96.4398	38.5822	11	-80.4776	25.4687	1	0	20	2088.66	7.64428	5	417.732
4	2010	31	-95.5494	40.6059	11	-80.4776	25.4687	1	0	20	2184.26	7.68903	5	436.852
4	2010	31	-94.6035	42.6223	11	-80.4776	25.4687	1	0	20	2299.75	7.74055	5	459.949
5	2010	31	-93.5943	44.6304	11	-80.4776	25.4687	1	0	20	2432.3	7.79659	5	486.461
5	2010	31	-92.513	46.629	11	-80.4776	25.4687	1	0	20	2579.32	7.85528	5	515.865
6	2010	31	-92.513	46.629	11	-80.4776	25.4687	0	1	20	2579.32	7.85528	5	515.865
6	2010	31	-89.9867	46.4969	11	-80.4776	25.4687	0	1	20	2481.49	7.81662	5	496.299
7	2010	31	-87.4751	46.3095	11	-80.4776	25.4687	0	1	20	2394.85	7.78107	5	478.969
7	2010	31	-84.9832	46.0675	11	-80.4776	25.4687	0	1	20	2320.64	7.7496	5	464.128
8	2010	31	-82.5154	45.7718	11	-80.4776	25.4687	0	1	20	2260.1	7.72316	5	452.019
8	2010	31	-80.0759	45.4236	11	-80.4776	25.4687	0	1	20	2214.34	7.70271	5	442.868
9	2010	31	-77.6686	45.0242	11	-80.4776	25.4687	0	1	20	2184.3	7.68905	5	436.86
9	2010	31	-75.2966	44.5749	11	-80.4776	25.4687	0	1	20	2170.62	7.68277	5	434.125
10	2010	31	-72.9629	44.0773	11	-80.4776	25.4687	0	1	20	2173.62	7.68415	5	434.724
10	2010	31	-70.67	43.533	11	-80.4776	25.4687	0	1	20	2193.21	7.69312	5	438.642
1	2011	11	-81.809	26.261	6	-80.4655	25.4578	1	1	5	161.409	5.08394	1.25	129.127
2	2011	11	-81.6159	26.3108	6	-80.4655	25.4578	1	1	5	149.068	5.0044	1.25	119.254
3	2011	11	-81.4226	26.3604	6	-80.4655	25.4578	1	1	5	138.544	4.93119	1.25	110.835
4	2011	11	-81.2291	26.4097	6	-80.4655	25.4578	1	1	5	130.279	4.86968	1.25	104.223
5	2011	11	-81.0355	26.4587	6	-80.4655	25.4578	1	1	5	124.723	4.82609	1.25	99.7782
6	2011	11	-80.8418	26.5075	6	-80.4655	25.4578	1	1	5	122.245	4.80603	1.25	97.7958
7	2011	11	-80.6478	26.556	6	-80.4655	25.4578	1	1	5	123.031	4.81244	1.25	98.4252
8	2011	11	-80.4537	26.6043	6	-80.4655	25.4578	1	1	5	127.022	4.84436	1.25	101.618
9	2011	11	-80.2594	26.6523	6	-80.4655	25.4578	1	1	5	133.931	4.89733	1.25	107.145
10	2011	11	-80.065	26.7	6	-80.4655	25.4578	1	1	5	143.337	4.9652	1.25	114.669
1	2011	12	-81.809	26.261	6	-80.4655	25.4578	1	1	6	161.409	5.08394	1.5	107.606
2	2011	12	-81.6159	26.3108	6	-80.4655	25.4578	1	1	6	149.068	5.0044	1.5	99.3785
3	2011	12	-81.4226	26.3604	6	-80.4655	25.4578	1	1	6	138.544	4.93119	1.5	92.3628
4	2011	12	-81.2291	26.4097	6	-80.4655	25.4578	1	1	6	130.279	4.86968	1.5	86.8528
5	2011	12	-81.0355	26.4587	6	-80.4655	25.4578	1	1	6	124.723	4.82609	1.5	83.1485
6	2011	12	-80.8418	26.5075	6	-80.4655	25.4578	1	1	6	122.245	4.80603	1.5	81.4965
7	2011	12	-80.6478	26.556	6	-80.4655	25.4578	1	1	6	123.031	4.81244	1.5	82.021
8	2011	12	-80.4537	26.6043	6	-80.4655	25.4578	1	1	6	127.022	4.84436	1.5	84.6815
9	2011	12	-80.2594	26.6523	6	-80.4655	25.4578	1	1	6	133.931	4.89733	1.5	89.2874
10	2011	12	-80.065	26.7	6	-80.4655	25.4578	1	1	6	143.337	4.9652	1.5	95.5579
1	2011	13	-85.602	30.159	6	-80.4655	25.4578	1	1	7	726.137	6.58774	1.75	414.935
2	2011	13	-84.9153	30.5183	6	-80.4655	25.4578	1	1	7	711.239	6.56701	1.75	406.422
3	2011	13	-84.2236	30.8739	6	-80.4655	25.4578	1	1	7	704.481	6.55746	1.75	402.561
4	2011	13	-83.5267	31.2258	6	-80.4655	25.4578	1	1	7	706.098	6.55975	1.75	403.485
5	2011	13	-82.8247	31.5739	6	-80.4655	25.4578	1	1	7	716.035	6.57373	1.75	409.163
6	2011	13	-82.1174	31.9182	6	-80.4655	25.4578	1	1	7	733.955	6.59845	1.75	419.403
7	2011	13	-81.4048	32.2585	6	-80.4655	25.4578	1	1	7	759.294	6.63239	1.75	433.882
8	2011	13	-80.687	32.5948	6	-80.4655	25.4578	1	1	7	791.341	6.67373	1.75	452.195
9	2011	13	-79.9637	32.927	6	-80.4655	25.4578	1	1	7	829.32	6.72061	1.75	473.897
10	2011	13	-79.235	33.255	6	-80.4655	25.4578	1	1	7	872.457	6.77131	1.75	498.547
1	2011	14	-85.602	30.159	6	-80.4655	25.4578	1	1	8	726.137	6.58774	2	363.068
2	2011	14	-84.9153	30.5183	6	-80.4655	25.4578	1	1	8	711.239	6.56701	2	355.62
3	2011	14	-84.2236	30.8739	6	-80.4655	25.4578	1	1	8	704.481	6.55746	2	352.241
4	2011	14	-83.5267	31.2258	6	-80.4655	25.4578	1	1	8	706.098	6.55975	2	353.049
5	2011	14	-82.8247	31.5739	6	-80.4655	25.4578	1	1	8	716.035	6.57373	2	358.018
6	2011	14	-82.1174	31.9182	6	-80.4655	25.4578	1	1	8	733.955	6.59845	2	366.977
7	2011	14	-81.4048	32.2585	6	-80.4655	25.4578	1	1	8	759.294	6.63239	2	379.647
8	2011	14	-80.687	32.5948	6	-80.4655	25.4578	1	1	8	791.341	6.67373	2	395.67
9	2011	14	-79.9637	32.927	6	-80.4655	25.4578	1	1	8	829.32	6.72061	2	414.66
10	2011	14	-79.235	33.255	6	-80.4655	25.4578	1	1	8	872.457	6.77131	2	436.229
1	2011	20	-98.55	26.228	6	-80.4655	25.4578	1	0	14	1813.52	7.50303	3.5	518.15
1	2011	20	-98.0624	26.8265	6	-80.4655	25.4578	1	0	14	1764.74	7.47576	3.5	504.211
2	2011	20	-97.5696	27.4233	6	-80.4655	25.4578	1	0	14	1718.43	7.44917	3.5	490.98
2	2011	20	-97.0715	28.0183	6	-80.4655	25.4578	1	0	14	1674.81	7.42345	3.5	478.517
3	2011	20	-96.5678	28.6115	6	-80.4655	25.4578	1	0	14	1634.09	7.39884	3.5	466.883
3	2011	20	-96.0585	29.2029	6	-80.4655	25.4578	1	0	14	1596.5	7.37557	3.5	456.143
4	2011	20	-95.5432	29.7923	6	-80.4655	25.4578	1	0	14	1562.26	7.35389	3.5	446.361
4	2011	20	-95.0218	30.3796	6	-80.4655	25.4578	1	0	14	1531.61	7.33407	3.5	437.602
5	2011	20	-94.4942	30.9649	6	-80.4655	25.4578	1	0	14	1504.75	7.31638	3.5	429.928
5	2011	20	-93.96	31.548	6	-80.4655	25.4578	1	0	14	1481.9	7.30108	3.5	423.399
6	2011	20	-93.96	31.548	6	-80.4655	25.4578	0	1	14	1481.9	7.30108	3.5	423.399
6	2011	20	-92.3649	31.7879	6	-80.4655	25.4578	0	1	14	1357.4	7.21333	3.5	387.829
7	2011	20	-90.7618	32.0078	6	-80.4655	25.4578	0	1	14	1239.34	7.12234	3.5	354.098
7	2011	20	-89.1514	32.2075	6	-80.4655	25.4578	0	1	14	1129.75	7.02975	3.5	322.786
8	2011	20	-87.5342	32.3867	6	-80.4655	25.4578	0	1	14	1031.32	6.9386	3.5	294.664
8	2011	20	-85.911	32.5451	6	-80.4655	25.4578	0	1	14	947.553	6.85388	3.5	270.729
9	2011	20	-84.2825	32.6826	6	-80.4655	25.4578	0	1	14	882.624	6.7829	3.5	252.178
9	2011	20	-82.6493	32.799	6	-80.4655	25.4578	0	1	14	840.917	6.73449	3.5	240.262
10	2011	20	-81.0122	32.8942	6	-80.4655	25.4578	0	1	14	825.956	6.71654	3.5	235.987
10	2011	20	-79.372	32.968	6	-80.4655	25.4578	0	1	14	839.176	6.73242	3.5	239.765
1	2011	22	-98.55	26.228	6	-80.4655	25.4578	1	0	16	1813.52	7.50303	4	453.381
1	2011	22	-98.0624	26.8265	6	-80.4655	25.4578	1	0	16	1764.74	7.47576	4	441.184
2	2011	22	-97.5696	27.4233	6	-80.4655	25.4578	1	0	16	1718.43	7.44917	4	429.607
2	2011	22	-97.0715	28.0183	6	-80.4655	25.4578	1	0	16	1674.81	7.42345	4	418.702
3	2011	22	-96.5678	28.6115	6	-80.4655	25.4578	1	0	16	1634.09	7.39884	4	408.523
3	2011	22	-96.0585	29.2029	6	-80.4655	25.4578	1	0	16	1596.5	7.37557	4	399.125
4	2011	22	-95.5432	29.7923	6	-80.4655	25.4578	1	0	16	1562.26	7.35389	4	390.566
4	2011	22	-95.0218	30.3796	6	-80.4655	25.4578	1	0	16	1531.61	7.33407	4	382.902
5	2011	22	-94.4942	30.9649	6	-80.4655	25.4578	1	0	16	1504.75	7.31638	4	376.187
5	2011	22	-93.96	31.548	6	-80.4655	25.4578	1	0	16	1481.9	7.30108	4	370.474
6	2011	22	-93.96	31.548	6	-80.4655	25.4578	0	1	16	1481.9	7.30108	4	370.474
6	2011	22	-92.0268	32.1352	6	-80.4655	25.4578	0	1	16	1348.32	7.20662	4	337.08
7	2011	22	-90.0693	32.6926	6	-80.4655	25.4578	0	1	16	1230.74	7.11537	4	307.684
7	2011	22	-88.0878	33.2192	6	-80.4655	25.4578	0	1	16	1134.14	7.03363	4	283.536
8	2011	22	-86.0831	33.7141	6	-80.4655	25.4578	0	1	16	1064.28	6.97006	4	266.071
8	2011	22	-84.0559	34.1762	6	-80.4655	25.4578	0	1	16	1026.63	6.93404	4	256.658
9	2011	22	-82.0072	34.6046	6	-80.4655	25.4578	0	1	16	1024.76	6.93221	4	256.19
9	2011	22	-79.9381	34.9984	6	-80.4655	25.4578	0	1	16	1058.86	6.96495	4	264.716
10	2011	22	-77.8499	35.3568	6	-80.4655	25.4578	0	1	16	1125.68	7.02615	4	281.421
10	2011	22	-75.744	35.679	6	-80.4655	25.4578	0	1	16	1219.86	7.10649	4	304.965
1	2011	23	-98.55	26.228	6	-80.4655	25.4578	1	0	17	1813.52	7.50303	4.25	426.712
1	2011	23	-98.0624	26.8265	6	-80.4655	25.4578	1	0	17	1764.74	7.47576	4.25	415.232
2	2011	23	-97.5696	27.4233	6	-80.4655	25.4578	1	0	17	1718.43	7.44917	4.25	404.336
2	2011	23	-97.0715	28.0183	6	-80.4655	25.4578	1	0	17	1674.81	7.42345	4.25	394.073
3	2011	23	-96.5678	28.6115	6	-80.4655	25.4578	1	0	17	1634.09	7.39884	4.25	384.492
3	2011	23	-96.0585	29.2029	6	-80.4655	25.4578	1	0	17	1596.5	7.37557	4.25	375.647
4	2011	23	-95.5432	29.7923	6	-80.4655	25.4578	1	0	17	1562.26	7.35389	4.25	367.592
4	2011	23	-95.0218	30.3796	6	-80.4655	25.4578	1	0	17	1531.61	7.33407	4.25	360.378
5	2011	23	-94.4942	30.9649	6	-80.4655	25.4578	1	0	17	1504.75	7.31638	4.25	354.058
5	2011	23	-93.96	31.548	6	-80.4655	25.4578	1	0	17	1481.9	7.30108	4.25	348.682
6	2011	23	-93.96	31.548	6	-80.4655	25.4578	0	1	17	1481.9	7.30108	4.25	348.682
6	2011	23	-92.1127	32.2852	6	-80.4655	25.4578	0	1	17	1363.75	7.21799	4.25	320.882
7	2011	23	-90.2358	32.9951	6	-80.4655	25.4578	0	1	17	1263.82	7.1419	4.25	297.371
7	2011	23	-88.3289	33.6764	6	-80.4655	25.4578	0	1	17	1186.75	7.07897	4.25	279.235
8	2011	23	-86.3924	34.328	6	-80.4655	25.4578	0	1	17	1137.19	7.03631	4.25	267.573
8	2011	23	-84.4262	34.9487	6	-80.4655	25.4578	0	1	17	1118.81	7.02002	4.25	263.25
9	2011	23	-82.4308	35.5372	6	-80.4655	25.4578	0	1	17	1133.16	7.03276	4.25	266.625
9	2011	23	-80.4068	36.0924	6	-80.4655	25.4578	0	1	17	1179.04	7.07245	4.25	277.42
10	2011	23	-78.3549	36.613	6	-80.4655	25.4578	0	1	17	1253	7.13329	4.25	294.823
10	2011	23	-76.276	37.098	6	-80.4655	25.4578	0	1	17	1350.44	7.20818	4.25	317.75
1	2011	24	-98.55	26.228	6	-80.4655	25.4578	1	0	18	1813.52	7.50303	4.5	403.005
1	2011	24	-97.0666	28.2318	6	-80.4655	25.4578	1	0	18	1676.93	7.42472	4.5	372.651
2	2011	24	-95.5266	30.219	6	-80.4655	25.4578	1	0	18	1573.04	7.36077	4.5	349.565
2	2011	24	-93.9233	32.1875	6	-80.4655	25.4578	1	0	18	1508.68	7.31899	4.5	335.261
3	2011	24	-92.2496	34.1349	6	-80.4655	25.4578	1	0	18	1489.01	7.30587	4.5	330.891
3	2011	24	-90.4974	36.0584	6	-80.4655	25.4578	1	0	18	1515.83	7.32372	4.5	336.851
4	2011	24	-88.6581	37.9552	6	-80.4655	25.4578	1	0	18	1586.82	7.36949	4.5	352.627
4	2011	24	-86.7219	39.8219	6	-80.4655	25.4578	1	0	18	1696.49	7.43632	4.5	376.998
5	2011	24	-84.6787	41.6546	6	-80.4655	25.4578	1	0	18	1837.96	7.51641	4.5	408.436
5	2011	24	-82.517	43.449	6	-80.4655	25.4578	1	0	18	2004.54	7.60317	4.5	445.454
6	2011	24	-82.517	43.449	6	-80.4655	25.4578	0	1	18	2004.54	7.60317	4.5	445.454
6	2011	24	-81.3742	43.2188	6	-80.4655	25.4578	0	1	18	1972	7.58681	4.5	438.223
7	2011	24	-80.2401	42.9774	6	-80.4655	25.4578	0	1	18	1943.55	7.57227	4.5	431.9
7	2011	24	-79.1152	42.7248	6	-80.4655	25.4578	0	1	18	1919.36	7.55975	4.5	426.524
8	2011	24	-77.9995	42.4614	6	-80.4655	25.4578	0	1	18	1899.6	7.5494	4.5	422.133
8	2011	24	-76.8934	42.1871	6	-80.4655	25.4578	0	1	18	1884.4	7.54137	4.5	418.756
9	2011	24	-75.7971	41.9024	6	-80.4655	25.4578	0	1	18	1873.88	7.53577	4.5	416.419
9	2011	24	-74.7106	41.6073	6	-80.4655	25.4578	0	1	18	1868.12	7.53269	4.5	415.138
10	2011	24	-73.6342	41.3021	6	-80.4655	25.4578	0	1	18	1867.16	7.53217	4.5	414.923
10	2011	24	-72.568	40.987	6	-80.4655	25.4578	0	1	18	1871	7.53423	4.5	415.777
1	2011	25	-98.55	26.228	6	-80.4655	25.4578	1	0	19	1813.52	7.50303	4.75	381.795
1	2011	25	-97.0666	28.2318	6	-80.4655	25.4578	1	0	19	1676.93	7.42472	4.75	353.038
2	2011	25	-95.5266	30.219	6	-80.4655	25.4578	1	0	19	1573.04	7.36077	4.75	331.167
2	2011	25	-93.9233	32.1875	6	-80.4655	25.4578	1	0	19	1508.68	7.31899	4.75	317.616
3	2011	25	-92.2496	34.1349	6	-80.4655	25.4578	1	0	19	1489.01	7.30587	4.75	313.476
3	2011	25	-90.4974	36.0584	6	-80.4655	25.4578	1	0	19	1515.83	7.32372	4.75	319.122
4	2011	25	-88.6581	37.9552	6	-80.4655	25.4578	1	0	19	1586.82	7.36949	4.75	334.068
4	2011	25	-86.7219	39.8219	6	-80.4655	25.4578	1	0	19	1696.49	7.43632	4.75	357.156
5	2011	25	-84.6787	41.6546	6	-80.4655	25.4578	1	0	19	1837.96	7.51641	4.75	386.939
5	2011	25	-82.517	43.449	6	-80.4655	25.4578	1	0	19	2004.54	7.60317	4.75	422.009
6	2011	25	-82.517	43.449	6	-80.4655	25.4578	0	1	19	2004.54	7.60317	4.75	422.009
6	2011	25	-81.3742	43.2188	6	-80.4655	25.4578	0	1	19	1972	7.58681	4.75	415.159
7	2011	25	-80.2401	42.9774	6	-80.4655	25.4578	0	1	19	1943.55	7.57227	4.75	409.168
7	2011	25	-79.1152	42.7248	6	-80.4655	25.4578	0	1	19	1919.36	7.55975	4.75	404.076
8	2011	25	-77.9995	42.4614	6	-80.4655	25.4578	0	1	19	1899.6	7.5494	4.75	399.915
8	2011	25	-76.8934	42.1871	6	-80.4655	25.4578	0	1	19	1884.4	7.54137	4.75	396.716
9	2011	25	-75.7971	41.9024	6	-80.4655	25.4578	0	1	19	1873.88	7.53577	4.75	394.502
9	2011	25	-74.7106	41.6073	6	-80.4655	25.4578	0	1	19	1868.12	7.53269	4.75	393.289
10	2011	25	-73.6342	41.3021	6	-80.4655	25.4578	0	1	19	1867.16	7.53217	4.75	393.085
10	2011	25	-72.568	40.987	6	-80.4655	25.4578	0	1	19	1871	7.53423	4.75	393.894
1	2011	26	-98.55	26.228	6	-80.4655	25.4578	1	0	20	1813.52	7.50303	5	362.705
1	2011	26	-97.5983	28.4089	6	-80.4655	25.4578	1	0	20	1731.04	7.45647	5	346.207
2	2011	26	-96.6066	30.583	6	-80.4655	25.4578	1	0	20	1683.9	7.42887	5	336.781
2	2011	26	-95.5695	32.7492	6	-80.4655	25.4578	1	0	20	1675.16	7.42366	5	335.031
3	2011	26	-94.4808	34.9064	6	-80.4655	25.4578	1	0	20	1705.42	7.44157	5	341.084
3	2011	26	-93.3334	37.0534	6	-80.4655	25.4578	1	0	20	1772.75	7.48029	5	354.549
4	2011	26	-92.1194	39.1887	6	-80.4655	25.4578	1	0	20	1873.17	7.53539	5	374.635
4	2011	26	-90.8296	41.3106	6	-80.4655	25.4578	1	0	20	2001.76	7.60178	5	400.353
5	2011	26	-89.4532	43.4171	6	-80.4655	25.4578	1	0	20	2153.51	7.67485	5	430.701
5	2011	26	-87.978	45.506	6	-80.4655	25.4578	1	0	20	2323.9	7.751	5	464.78
6	2011	26	-87.978	45.506	6	-80.4655	25.4578	0	1	20	2323.9	7.751	5	464.78
6	2011	26	-86.155	45.1103	6	-80.4655	25.4578	0	1	20	2239.53	7.71402	5	447.905
7	2011	26	-84.358	44.6859	6	-80.4655	25.4578	0	1	20	2161.93	7.67876	5	432.386
7	2011	26	-82.588	44.2338	6	-80.4655	25.4578	0	1	20	2091.87	7.64581	5	418.373
8	2011	26	-80.8458	43.7549	6	-80.4655	25.4578	0	1	20	2030.11	7.61585	5	406.022
8	2011	26	-79.132	43.2498	6	-80.4655	25.4578	0	1	20	1977.44	7.58956	5	395.488
9	2011	26	-77.4471	42.7196	6	-80.4655	25.4578	0	1	20	1934.6	7.56766	5	386.92
9	2011	26	-75.7913	42.1652	6	-80.4655	25.4578	0	1	20	1902.25	7.55079	5	380.45
10	2011	26	-74.165	41.5873	6	-80.4655	25.4578	0	1	20	1880.92	7.53952	5	376.184
10	2011	26	-72.568	40.987	6	-80.4655	25.4578	0	1	20	1871	7.53423	5	374.199
1	2012	10	-81.849	26.371	2	-80.4776	25.4687	1	1	8	169.909	5.13526	2	84.9544
2	2012	10	-81.6506	26.4063	2	-80.4776	25.4687	1	1	8	156.83	5.05516	2	78.4151
3	2012	10	-81.4521	26.4414	2	-80.4776	25.4687	1	1	8	145.386	4.97939	2	72.6928
4	2012	10	-81.2534	26.4761	2	-80.4776	25.4687	1	1	8	135.988	4.91257	2	67.9941
5	2012	10	-81.0546	26.5106	2	-80.4776	25.4687	1	1	8	129.086	4.86048	2	64.543
6	2012	10	-80.8557	26.5449	2	-80.4776	25.4687	1	1	8	125.092	4.82905	2	62.5462
7	2012	10	-80.6567	26.5788	2	-80.4776	25.4687	1	1	8	124.288	4.8226	2	62.1442
8	2012	10	-80.4576	26.6125	2	-80.4776	25.4687	1	1	8	126.735	4.8421	2	63.3674
9	2012	10	-80.2584	26.6459	2	-80.4776	25.4687	1	1	8	132.251	4.8847	2	66.1256
10	2012	10	-80.059	26.679	2	-80.4776	25.4687	1	1	8	140.477	4.94504	2	70.2383
1	2012	11	-81.849	26.371	2	-80.4776	25.4687	1	1	9	169.909	5.13526	2.25	75.515
2	2012	11	-81.6506	26.4063	2	-80.4776	25.4687	1	1	9	156.83	5.05516	2.25	69.7023
3	2012	11	-81.4521	26.4414	2	-80.4776	25.4687	1	1	9	145.386	4.97939	2.25	64.6159
4	2012	11	-81.2534	26.4761	2	-80.4776	25.4687	1	1	9	135.988	4.91257	2.25	60.4392
5	2012	11	-81.0546	26.5106	2	-80.4776	25.4687	1	1	9	129.086	4.86048	2.25	57.3715
6	2012	11	-80.8557	26.5449	2	-80.4776	25.4687	1	1	9	125.092	4.82905	2.25	55.5966
7	2012	11	-80.6567	26.5788	2	-80.4776	25.4687	1	1	9	124.288	4.8226	2.25	55.2393
8	2012	11	-80.4576	26.6125	2	-80.4776	25.4687	1	1	9	126.735	4.8421	2.25	56.3266
9	2012	11	-80.2584	26.6459	2	-80.4776	25.4687	1	1	9	132.251	4.8847	2.25	58.7783
10	2012	11	-80.059	26.679	2	-80.4776	25.4687	1	1	9	140.477	4.94504	2.25	62.4341
1	2012	12	-84.047	30.058	2	-80.4776	25.4687	1	1	10	618.316	6.427	2.5	247.326
2	2012	12	-83.2758	30.8891	2	-80.4776	25.4687	1	1	10	660.488	6.49298	2.5	264.195
3	2012	12	-82.4912	31.7156	2	-80.4776	25.4687	1	1	10	719.762	6.57892	2.5	287.905
4	2012	12	-81.6925	32.5372	2	-80.4776	25.4687	1	1	10	792.314	6.67496	2.5	316.926
5	2012	12	-80.8791	33.3536	2	-80.4776	25.4687	1	1	10	874.854	6.77406	2.5	349.942
6	2012	12	-80.0503	34.1646	2	-80.4776	25.4687	1	1	10	964.827	6.87195	2.5	385.931
7	2012	12	-79.2055	34.97	2	-80.4776	25.4687	1	1	10	1060.35	6.96635	2.5	424.14
8	2012	12	-78.344	35.7694	2	-80.4776	25.4687	1	1	10	1160.05	7.05622	2.5	464.022
9	2012	12	-77.4651	36.5625	2	-80.4776	25.4687	1	1	10	1262.96	7.14121	2.5	505.182
10	2012	12	-76.568	37.349	2	-80.4776	25.4687	1	1	10	1368.34	7.22135	2.5	547.335
1	2012	13	-84.047	30.058	2	-80.4776	25.4687	1	1	11	618.316	6.427	2.75	224.842
2	2012	13	-83.2758	30.8891	2	-80.4776	25.4687	1	1	11	660.488	6.49298	2.75	240.178
3	2012	13	-82.4912	31.7156	2	-80.4776	25.4687	1	1	11	719.762	6.57892	2.75	261.732
4	2012	13	-81.6925	32.5372	2	-80.4776	25.4687	1	1	11	792.314	6.67496	2.75	288.114
5	2012	13	-80.8791	33.3536	2	-80.4776	25.4687	1	1	11	874.854	6.77406	2.75	318.129
6	2012	13	-80.0503	34.1646	2	-80.4776	25.4687	1	1	11	964.827	6.87195	2.75	350.846
7	2012	13	-79.2055	34.97	2	-80.4776	25.4687	1	1	11	1060.35	6.96635	2.75	385.581
8	2012	13	-78.344	35.7694	2	-80.4776	25.4687	1	1	11	1160.05	7.05622	2.75	421.838
9	2012	13	-77.4651	36.5625	2	-80.4776	25.4687	1	1	11	1262.96	7.14121	2.75	459.257
10	2012	13	-76.568	37.349	2	-80.4776	25.4687	1	1	11	1368.34	7.22135	2.75	497.578
1	2012	14	-84.047	30.058	2	-80.4776	25.4687	1	1	12	618.316	6.427	3	206.105
2	2012	14	-83.2758	30.8891	2	-80.4776	25.4687	1	1	12	660.488	6.49298	3	220.163
3	2012	14	-82.4912	31.7156	2	-80.4776	25.4687	1	1	12	719.762	6.57892	3	239.921
4	2012	14	-81.6925	32.5372	2	-80.4776	25.4687	1	1	12	792.314	6.67496	3	264.105
5	2012	14	-80.8791	33.3536	2	-80.4776	25.4687	1	1	12	874.854	6.77406	3	291.618
6	2012	14	-80.0503	34.1646	2	-80.4776	25.4687	1	1	12	964.827	6.87195	3	321.609
7	2012	14	-79.2055	34.97	2	-80.4776	25.4687	1	1	12	1060.35	6.96635	3	353.45
8	2012	14	-78.344	35.7694	2	-80.4776	25.4687	1	1	12	1160.05	7.05622	3	386.685
9	2012	14	-77.4651	36.5625	2	-80.4776	25.4687	1	1	12	1262.96	7.14121	3	420.985
10	2012	14	-76.568	37.349	2	-80.4776	25.4687	1	1	12	1368.34	7.22135	3	456.113
1	2012	15	-84.047	30.058	2	-80.4776	25.4687	1	1	13	618.316	6.427	3.25	190.251
2	2012	15	-83.2758	30.8891	2	-80.4776	25.4687	1	1	13	660.488	6.49298	3.25	203.227
3	2012	15	-82.4912	31.7156	2	-80.4776	25.4687	1	1	13	719.762	6.57892	3.25	221.465
4	2012	15	-81.6925	32.5372	2	-80.4776	25.4687	1	1	13	792.314	6.67496	3.25	243.789
5	2012	15	-80.8791	33.3536	2	-80.4776	25.4687	1	1	13	874.854	6.77406	3.25	269.186
6	2012	15	-80.0503	34.1646	2	-80.4776	25.4687	1	1	13	964.827	6.87195	3.25	296.87
7	2012	15	-79.2055	34.97	2	-80.4776	25.4687	1	1	13	1060.35	6.96635	3.25	326.261
8	2012	15	-78.344	35.7694	2	-80.4776	25.4687	1	1	13	1160.05	7.05622	3.25	356.94
9	2012	15	-77.4651	36.5625	2	-80.4776	25.4687	1	1	13	1262.96	7.14121	3.25	388.602
10	2012	15	-76.568	37.349	2	-80.4776	25.4687	1	1	13	1368.34	7.22135	3.25	421.027
1	2012	17	-84.047	30.058	2	-80.4776	25.4687	1	1	15	618.316	6.427	3.75	164.884
2	2012	17	-83.2758	30.8891	2	-80.4776	25.4687	1	1	15	660.488	6.49298	3.75	176.13
3	2012	17	-82.4912	31.7156	2	-80.4776	25.4687	1	1	15	719.762	6.57892	3.75	191.936
4	2012	17	-81.6925	32.5372	2	-80.4776	25.4687	1	1	15	792.314	6.67496	3.75	211.284
5	2012	17	-80.8791	33.3536	2	-80.4776	25.4687	1	1	15	874.854	6.77406	3.75	233.294
6	2012	17	-80.0503	34.1646	2	-80.4776	25.4687	1	1	15	964.827	6.87195	3.75	257.287
7	2012	17	-79.2055	34.97	2	-80.4776	25.4687	1	1	15	1060.35	6.96635	3.75	282.76
8	2012	17	-78.344	35.7694	2	-80.4776	25.4687	1	1	15	1160.05	7.05622	3.75	309.348
9	2012	17	-77.4651	36.5625	2	-80.4776	25.4687	1	1	15	1262.96	7.14121	3.75	336.788
10	2012	17	-76.568	37.349	2	-80.4776	25.4687	1	1	15	1368.34	7.22135	3.75	364.89
1	2012	18	-85.587	30.072	2	-80.4776	25.4687	1	1	16	716.645	6.57458	4	179.161
2	2012	18	-84.6572	30.9111	2	-80.4776	25.4687	1	1	16	729.35	6.59215	4	182.338
3	2012	18	-83.711	31.7435	2	-80.4776	25.4687	1	1	16	763.835	6.63835	4	190.959
4	2012	18	-82.7477	32.5687	2	-80.4776	25.4687	1	1	16	817.355	6.70607	4	204.339
5	2012	18	-81.7667	33.3865	2	-80.4776	25.4687	1	1	16	886.476	6.78725	4	221.619
6	2012	18	-80.767	34.1964	2	-80.4776	25.4687	1	1	16	967.869	6.8751	4	241.967
7	2012	18	-79.7481	34.998	2	-80.4776	25.4687	1	1	16	1058.71	6.96481	4	264.678
8	2012	18	-78.7092	35.7909	2	-80.4776	25.4687	1	1	16	1156.79	7.0534	4	289.198
9	2012	18	-77.6494	36.5747	2	-80.4776	25.4687	1	1	16	1260.42	7.1392	4	315.104
10	2012	18	-76.568	37.349	2	-80.4776	25.4687	1	1	16	1368.34	7.22135	4	342.085
1	2012	19	-86.448	30.391	2	-80.4776	25.4687	1	1	17	801.506	6.68649	4.25	188.59
2	2012	19	-85.3395	31.2465	2	-80.4776	25.4687	1	1	17	798.005	6.68212	4.25	187.766
3	2012	19	-84.2109	32.0922	2	-80.4776	25.4687	1	1	17	819.455	6.70864	4.25	192.813
4	2012	19	-83.0614	32.9278	2	-80.4776	25.4687	1	1	17	864.01	6.76158	4.25	203.296
5	2012	19	-81.89	33.7527	2	-80.4776	25.4687	1	1	17	928.356	6.83342	4.25	218.437
6	2012	19	-80.6961	34.5663	2	-80.4776	25.4687	1	1	17	1008.72	6.91644	4.25	237.346
7	2012	19	-79.4787	35.368	2	-80.4776	25.4687	1	1	17	1101.61	7.00453	4.25	259.204
8	2012	19	-78.2371	36.1573	2	-80.4776	25.4687	1	1	17	1204.14	7.09352	4.25	283.328
9	2012	19	-76.9705	36.9335	2	-80.4776	25.4687	1	1	17	1314.06	7.18088	4.25	309.192
10	2012	19	-75.678	37.696	2	-80.4776	25.4687	1	1	17	1429.67	7.2652	4.25	336.394
1	2012	20	-87.347	30.405	2	-80.4776	25.4687	1	1	18	869.305	6.76769	4.5	193.179
2	2012	20	-86.0314	31.6137	2	-80.4776	25.4687	1	1	18	871.004	6.76965	4.5	193.556
3	2012	20	-84.6813	32.8085	2	-80.4776	25.4687	1	1	18	910.334	6.81381	4.5	202.296
4	2012	20	-83.2947	33.9884	2	-80.4776	25.4687	1	1	18	982.807	6.89041	4.5	218.401
5	2012	20	-81.8694	35.1524	2	-80.4776	25.4687	1	1	18	1081.8	6.98638	4.5	240.4
6	2012	20	-80.4029	36.2992	2	-80.4776	25.4687	1	1	18	1200.79	7.09073	4.5	266.841
7	2012	20	-78.8931	37.4275	2	-80.4776	25.4687	1	1	18	1334.44	7.19627	4.5	296.543
8	2012	20	-77.3374	38.5361	2	-80.4776	25.4687	1	1	18	1478.81	7.299	4.5	328.625
9	2012	20	-75.7335	39.6234	2	-80.4776	25.4687	1	1	18	1631.06	7.39699	4.5	362.458
10	2012	20	-74.079	40.688	2	-80.4776	25.4687	1	1	18	1789.19	7.48952	4.5	397.598
1	2012	21	-87.347	30.405	2	-80.4776	25.4687	1	1	19	869.305	6.76769	4.75	183.011
2	2012	21	-86.0314	31.6137	2	-80.4776	25.4687	1	1	19	871.004	6.76965	4.75	183.369
3	2012	21	-84.6813	32.8085	2	-80.4776	25.4687	1	1	19	910.334	6.81381	4.75	191.649
4	2012	21	-83.2947	33.9884	2	-80.4776	25.4687	1	1	19	982.807	6.89041	4.75	206.907
5	2012	21	-81.8694	35.1524	2	-80.4776	25.4687	1	1	19	1081.8	6.98638	4.75	227.747
6	2012	21	-80.4029	36.2992	2	-80.4776	25.4687	1	1	19	1200.79	7.09073	4.75	252.797
7	2012	21	-78.8931	37.4275	2	-80.4776	25.4687	1	1	19	1334.44	7.19627	4.75	280.936
8	2012	21	-77.3374	38.5361	2	-80.4776	25.4687	1	1	19	1478.81	7.299	4.75	311.329
9	2012	21	-75.7335	39.6234	2	-80.4776	25.4687	1	1	19	1631.06	7.39699	4.75	343.382
10	2012	21	-74.079	40.688	2	-80.4776	25.4687	1	1	19	1789.19	7.48952	4.75	376.672
1	2012	22	-88.252	30.353	2	-80.4776	25.4687	1	0	20	936.94	6.84262	5	187.388
1	2012	22	-87.6573	31.6028	2	-80.4776	25.4687	1	0	20	977.189	6.88468	5	195.438
2	2012	22	-87.0464	32.8498	2	-80.4776	25.4687	1	0	20	1037.55	6.94462	5	207.511
2	2012	22	-86.4181	34.0937	2	-80.4776	25.4687	1	0	20	1114.78	7.01642	5	222.957
3	2012	22	-85.7711	35.3343	2	-80.4776	25.4687	1	0	20	1205.65	7.09478	5	241.13
3	2012	22	-85.1039	36.5714	2	-80.4776	25.4687	1	0	20	1307.33	7.17574	5	261.466
4	2012	22	-84.4151	37.8046	2	-80.4776	25.4687	1	0	20	1417.5	7.25665	5	283.501
4	2012	22	-83.7029	39.0337	2	-80.4776	25.4687	1	0	20	1534.35	7.33586	5	306.87
5	2012	22	-82.9655	40.2583	2	-80.4776	25.4687	1	0	20	1656.47	7.41244	5	331.294
5	2012	22	-82.201	41.478	2	-80.4776	25.4687	1	0	20	1782.79	7.48593	5	356.557
6	2012	22	-82.201	41.478	2	-80.4776	25.4687	0	1	20	1782.79	7.48593	5	356.557
6	2012	22	-81.2898	41.4186	2	-80.4776	25.4687	0	1	20	1770.67	7.47911	5	354.135
7	2012	22	-80.3803	41.352	2	-80.4776	25.4687	0	1	20	1761.71	7.47404	5	352.343
7	2012	22	-79.4728	41.2783	2	-80.4776	25.4687	0	1	20	1755.96	7.47077	5	351.191
8	2012	22	-78.5674	41.1974	2	-80.4776	25.4687	0	1	20	1753.43	7.46933	5	350.687
8	2012	22	-77.6643	41.1095	2	-80.4776	25.4687	0	1	20	1754.16	7.46975	5	350.832
9	2012	22	-76.7638	41.0146	2	-80.4776	25.4687	0	1	20	1758.13	7.47201	5	351.626
9	2012	22	-75.866	40.9126	2	-80.4776	25.4687	0	1	20	1765.32	7.47609	5	353.064
10	2012	22	-74.971	40.8038	2	-80.4776	25.4687	0	1	20	1775.69	7.48195	5	355.139
10	2012	22	-74.079	40.688	2	-80.4776	25.4687	0	1	20	1789.19	7.48952	5	357.838
1	2012	23	-88.252	30.353	2	-80.4776	25.4687	1	0	21	936.94	6.84262	5.25	178.465
1	2012	23	-87.6573	31.6028	2	-80.4776	25.4687	1	0	21	977.189	6.88468	5.25	186.131
2	2012	23	-87.0464	32.8498	2	-80.4776	25.4687	1	0	21	1037.55	6.94462	5.25	197.629
2	2012	23	-86.4181	34.0937	2	-80.4776	25.4687	1	0	21	1114.78	7.01642	5.25	212.34
3	2012	23	-85.7711	35.3343	2	-80.4776	25.4687	1	0	21	1205.65	7.09478	5.25	229.648
3	2012	23	-85.1039	36.5714	2	-80.4776	25.4687	1	0	21	1307.33	7.17574	5.25	249.015
4	2012	23	-84.4151	37.8046	2	-80.4776	25.4687	1	0	21	1417.5	7.25665	5.25	270.001
4	2012	23	-83.7029	39.0337	2	-80.4776	25.4687	1	0	21	1534.35	7.33586	5.25	292.257
5	2012	23	-82.9655	40.2583	2	-80.4776	25.4687	1	0	21	1656.47	7.41244	5.25	315.518
5	2012	23	-82.201	41.478	2	-80.4776	25.4687	1	0	21	1782.79	7.48593	5.25	339.578
6	2012	23	-82.201	41.478	2	-80.4776	25.4687	0	1	21	1782.79	7.48593	5.25	339.578
6	2012	23	-81.2898	41.4186	2	-80.4776	25.4687	0	1	21	1770.67	7.47911	5.25	337.271
7	2012	23	-80.3803	41.352	2	-80.4776	25.4687	0	1	21	1761.71	7.47404	5.25	335.565
7	2012	23	-79.4728	41.2783	2	-80.4776	25.4687	0	1	21	1755.96	7.47077	5.25	334.468
8	2012	23	-78.5674	41.1974	2	-80.4776	25.4687	0	1	21	1753.43	7.46933	5.25	333.988
8	2012	23	-77.6643	41.1095	2	-80.4776	25.4687	0	1	21	1754.16	7.46975	5.25	334.126
9	2012	23	-76.7638	41.0146	2	-80.4776	25.4687	0	1	21	1758.13	7.47201	5.25	334.882
9	2012	23	-75.866	40.9126	2	-80.4776	25.4687	0	1	21	1765.32	7.47609	5.25	336.251
10	2012	23	-74.971	40.8038	2	-80.4776	25.4687	0	1	21	1775.69	7.48195	5.25	338.227
10	2012	23	-74.079	40.688	2	-80.4776	25.4687	0	1	21	1789.19	7.48952	5.25	340.799
1	2012	24	-88.252	30.353	2	-80.4776	25.4687	1	0	22	936.94	6.84262	5.5	170.353
1	2012	24	-87.6573	31.6028	2	-80.4776	25.4687	1	0	22	977.189	6.88468	5.5	177.671
2	2012	24	-87.0464	32.8498	2	-80.4776	25.4687	1	0	22	1037.55	6.94462	5.5	188.646
2	2012	24	-86.4181	34.0937	2	-80.4776	25.4687	1	0	22	1114.78	7.01642	5.5	202.688
3	2012	24	-85.7711	35.3343	2	-80.4776	25.4687	1	0	22	1205.65	7.09478	5.5	219.21
3	2012	24	-85.1039	36.5714	2	-80.4776	25.4687	1	0	22	1307.33	7.17574	5.5	237.696
4	2012	24	-84.4151	37.8046	2	-80.4776	25.4687	1	0	22	1417.5	7.25665	5.5	257.728
4	2012	24	-83.7029	39.0337	2	-80.4776	25.4687	1	0	22	1534.35	7.33586	5.5	278.973
5	2012	24	-82.9655	40.2583	2	-80.4776	25.4687	1	0	22	1656.47	7.41244	5.5	301.176
5	2012	24	-82.201	41.478	2	-80.4776	25.4687	1	0	22	1782.79	7.48593	5.5	324.143
6	2012	24	-82.201	41.478	2	-80.4776	25.4687	0	1	22	1782.79	7.48593	5.5	324.143
6	2012	24	-81.2898	41.4186	2	-80.4776	25.4687	0	1	22	1770.67	7.47911	5.5	321.941
7	2012	24	-80.3803	41.352	2	-80.4776	25.4687	0	1	22	1761.71	7.47404	5.5	320.312
7	2012	24	-79.4728	41.2783	2	-80.4776	25.4687	0	1	22	1755.96	7.47077	5.5	319.265
8	2012	24	-78.5674	41.1974	2	-80.4776	25.4687	0	1	22	1753.43	7.46933	5.5	318.806
8	2012	24	-77.6643	41.1095	2	-80.4776	25.4687	0	1	22	1754.16	7.46975	5.5	318.938
9	2012	24	-76.7638	41.0146	2	-80.4776	25.4687	0	1	22	1758.13	7.47201	5.5	319.66
9	2012	24	-75.866	40.9126	2	-80.4776	25.4687	0	1	22	1765.32	7.47609	5.5	320.967
10	2012	24	-74.971	40.8038	2	-80.4776	25.4687	0	1	22	1775.69	7.48195	5.5	322.853
10	2012	24	-74.079	40.688	2	-80.4776	25.4687	0	1	22	1789.19	7.48952	5.5	325.308
1	2012	25	-92.017	29.6	2	-80.4776	25.4687	1	0	23	1227.57	7.1128	5.75	213.491
1	2012	25	-91.2309	31.2407	2	-80.4776	25.4687	1	0	23	1232.11	7.11649	5.75	214.28
2	2012	25	-90.4171	32.8764	2	-80.4776	25.4687	1	0	23	1267.25	7.1446	5.75	220.391
2	2012	25	-89.5727	34.5066	2	-80.4776	25.4687	1	0	23	1330.58	7.19337	5.75	231.406
3	2012	25	-88.6947	36.1308	2	-80.4776	25.4687	1	0	23	1418.37	7.25726	5.75	246.673
3	2012	25	-87.7796	37.7483	2	-80.4776	25.4687	1	0	23	1526.41	7.33067	5.75	265.462
4	2012	25	-86.8238	39.3584	2	-80.4776	25.4687	1	0	23	1650.75	7.40899	5.75	287.087
4	2012	25	-85.8229	40.9604	2	-80.4776	25.4687	1	0	23	1788.02	7.48886	5.75	310.959
5	2012	25	-84.7724	42.5532	2	-80.4776	25.4687	1	0	23	1935.47	7.56811	5.75	336.604
5	2012	25	-83.667	44.136	2	-80.4776	25.4687	1	0	23	2090.98	7.64539	5.75	363.648
6	2012	25	-83.667	44.136	2	-80.4776	25.4687	0	1	23	2090.98	7.64539	5.75	363.648
6	2012	25	-82.5064	43.7763	2	-80.4776	25.4687	0	1	23	2039.32	7.62037	5.75	354.664
7	2012	25	-81.3599	43.4049	2	-80.4776	25.4687	0	1	23	1991.35	7.59657	5.75	346.322
7	2012	25	-80.2276	43.0223	2	-80.4776	25.4687	0	1	23	1947.36	7.57423	5.75	338.671
8	2012	25	-79.1095	42.6286	2	-80.4776	25.4687	0	1	23	1907.6	7.5536	5.75	331.757
8	2012	25	-78.0056	42.2242	2	-80.4776	25.4687	0	1	23	1872.36	7.53496	5.75	325.628
9	2012	25	-76.916	41.8094	2	-80.4776	25.4687	0	1	23	1841.89	7.51855	5.75	320.329
9	2012	25	-75.8406	41.3844	2	-80.4776	25.4687	0	1	23	1816.43	7.50463	5.75	315.901
10	2012	25	-74.7793	40.9495	2	-80.4776	25.4687	0	1	23	1796.19	7.49342	5.75	312.38
10	2012	25	-73.732	40.505	2	-80.4776	25.4687	0	1	23	1781.34	7.48512	5.75	309.799
1	2012	26	-93.103	29.813	2	-80.4776	25.4687	1	0	24	1334.7	7.19646	6	222.451
1	2012	26	-92.2134	31.4372	2	-80.4776	25.4687	1	0	24	1324.98	7.18916	6	220.831
2	2012	26	-91.2925	33.055	2	-80.4776	25.4687	1	0	24	1344.62	7.20387	6	224.104
2	2012	26	-90.3373	34.6657	2	-80.4776	25.4687	1	0	24	1392.4	7.23879	6	232.067
3	2012	26	-89.3442	36.2688	2	-80.4776	25.4687	1	0	24	1465.6	7.29002	6	244.266
3	2012	26	-88.3096	37.8633	2	-80.4776	25.4687	1	0	24	1560.65	7.35286	6	260.108
4	2012	26	-87.2293	39.4483	2	-80.4776	25.4687	1	0	24	1673.86	7.42289	6	278.977
4	2012	26	-86.0989	41.0229	2	-80.4776	25.4687	1	0	24	1801.83	7.49656	6	300.305
5	2012	26	-84.9133	42.5859	2	-80.4776	25.4687	1	0	24	1941.66	7.5713	6	323.61
5	2012	26	-83.667	44.136	2	-80.4776	25.4687	1	0	24	2090.98	7.64539	6	348.496
6	2012	26	-83.667	44.136	2	-80.4776	25.4687	0	1	24	2090.98	7.64539	6	348.496
6	2012	26	-82.3066	43.8509	2	-80.4776	25.4687	0	1	24	2046.02	7.62365	6	341.003
7	2012	26	-80.9594	43.5498	2	-80.4776	25.4687	0	1	24	2006.31	7.60405	6	334.385
7	2012	26	-79.626	43.2331	2	-80.4776	25.4687	0	1	24	1972.17	7.58689	6	328.695
8	2012	26	-78.3067	42.9011	2	-80.4776	25.4687	0	1	24	1943.89	7.57245	6	323.981
8	2012	26	-77.0019	42.554	2	-80.4776	25.4687	0	1	24	1921.73	7.56098	6	320.288
9	2012	26	-75.7118	42.1923	2	-80.4776	25.4687	0	1	24	1905.9	7.55271	6	317.65
9	2012	26	-74.4367	41.8164	2	-80.4776	25.4687	0	1	24	1896.56	7.5478	6	316.093
10	2012	26	-73.1767	41.4265	2	-80.4776	25.4687	0	1	24	1893.8	7.54634	6	315.633
10	2012	26	-71.932	41.023	2	-80.4776	25.4687	0	1	24	1897.65	7.54837	6	316.275
1	2012	27	-93.103	29.813	2	-80.4776	25.4687	1	0	25	1334.7	7.19646	6.25	213.553
1	2012	27	-92.2134	31.4372	2	-80.4776	25.4687	1	0	25	1324.98	7.18916	6.25	211.997
2	2012	27	-91.2925	33.055	2	-80.4776	25.4687	1	0	25	1344.62	7.20387	6.25	215.14
2	2012	27	-90.3373	34.6657	2	-80.4776	25.4687	1	0	25	1392.4	7.23879	6.25	222.785
3	2012	27	-89.3442	36.2688	2	-80.4776	25.4687	1	0	25	1465.6	7.29002	6.25	234.495
3	2012	27	-88.3096	37.8633	2	-80.4776	25.4687	1	0	25	1560.65	7.35286	6.25	249.704
4	2012	27	-87.2293	39.4483	2	-80.4776	25.4687	1	0	25	1673.86	7.42289	6.25	267.818
4	2012	27	-86.0989	41.0229	2	-80.4776	25.4687	1	0	25	1801.83	7.49656	6.25	288.293
5	2012	27	-84.9133	42.5859	2	-80.4776	25.4687	1	0	25	1941.66	7.5713	6.25	310.665
5	2012	27	-83.667	44.136	2	-80.4776	25.4687	1	0	25	2090.98	7.64539	6.25	334.556
6	2012	27	-83.667	44.136	2	-80.4776	25.4687	0	1	25	2090.98	7.64539	6.25	334.556
6	2012	27	-82.3066	43.8509	2	-80.4776	25.4687	0	1	25	2046.02	7.62365	6.25	327.363
7	2012	27	-80.9594	43.5498	2	-80.4776	25.4687	0	1	25	2006.31	7.60405	6.25	321.009
7	2012	27	-79.626	43.2331	2	-80.4776	25.4687	0	1	25	1972.17	7.58689	6.25	315.547
8	2012	27	-78.3067	42.9011	2	-80.4776	25.4687	0	1	25	1943.89	7.57245	6.25	311.022
8	2012	27	-77.0019	42.554	2	-80.4776	25.4687	0	1	25	1921.73	7.56098	6.25	307.476
9	2012	27	-75.7118	42.1923	2	-80.4776	25.4687	0	1	25	1905.9	7.55271	6.25	304.944
9	2012	27	-74.4367	41.8164	2	-80.4776	25.4687	0	1	25	1896.56	7.5478	6.25	303.449
10	2012	27	-73.1767	41.4265	2	-80.4776	25.4687	0	1	25	1893.8	7.54634	6.25	303.008
10	2012	27	-71.932	41.023	2	-80.4776	25.4687	0	1	25	1897.65	7.54837	6.25	303.624
1	2012	28	-93.103	29.813	2	-80.4776	25.4687	1	0	26	1334.7	7.19646	6.5	205.339
1	2012	28	-92.554	31.5545	2	-80.4776	25.4687	1	0	26	1359.73	7.21504	6.5	209.188
2	2012	28	-91.9841	33.2935	2	-80.4776	25.4687	1	0	26	1412.53	7.25314	6.5	217.312
2	2012	28	-91.3911	35.0299	2	-80.4776	25.4687	1	0	26	1490.19	7.30666	6.5	229.26
3	2012	28	-90.7723	36.7632	2	-80.4776	25.4687	1	0	26	1589.09	7.37092	6.5	244.476
3	2012	28	-90.1249	38.4932	2	-80.4776	25.4687	1	0	26	1705.56	7.44165	6.5	262.393
4	2012	28	-89.4457	40.2194	2	-80.4776	25.4687	1	0	26	1836.27	7.51549	6.5	282.503
4	2012	28	-88.731	41.9415	2	-80.4776	25.4687	1	0	26	1978.42	7.59005	6.5	304.372
5	2012	28	-87.9767	43.6589	2	-80.4776	25.4687	1	0	26	2129.74	7.66375	6.5	327.652
5	2012	28	-87.178	45.371	2	-80.4776	25.4687	1	0	26	2288.42	7.73562	6.5	352.065
6	2012	28	-87.178	45.371	2	-80.4776	25.4687	0	1	26	2288.42	7.73562	6.5	352.065
6	2012	28	-85.2232	45.0951	2	-80.4776	25.4687	0	1	26	2218.88	7.70476	6.5	341.366
7	2012	28	-83.2883	44.7861	2	-80.4776	25.4687	0	1	26	2158.1	7.67698	6.5	332.015
7	2012	28	-81.3751	44.4449	2	-80.4776	25.4687	0	1	26	2106.84	7.65295	6.5	324.13
8	2012	28	-79.4852	44.0721	2	-80.4776	25.4687	0	1	26	2065.82	7.63328	6.5	317.818
8	2012	28	-77.6198	43.6686	2	-80.4776	25.4687	0	1	26	2035.63	7.61856	6.5	313.174
9	2012	28	-75.7803	43.2351	2	-80.4776	25.4687	0	1	26	2016.78	7.60926	6.5	310.274
9	2012	28	-73.9676	42.7726	2	-80.4776	25.4687	0	1	26	2009.58	7.60568	6.5	309.166
10	2012	28	-72.1826	42.2819	2	-80.4776	25.4687	0	1	26	2014.15	7.60795	6.5	309.869
10	2012	28	-70.426	41.764	2	-80.4776	25.4687	0	1	26	2030.4	7.61599	6.5	312.369
1	2012	29	-93.103	29.813	2	-80.4776	25.4687	1	0	27	1334.7	7.19646	6.75	197.734
1	2012	29	-92.554	31.5545	2	-80.4776	25.4687	1	0	27	1359.73	7.21504	6.75	201.441
2	2012	29	-91.9841	33.2935	2	-80.4776	25.4687	1	0	27	1412.53	7.25314	6.75	209.264
2	2012	29	-91.3911	35.0299	2	-80.4776	25.4687	1	0	27	1490.19	7.30666	6.75	220.769
3	2012	29	-90.7723	36.7632	2	-80.4776	25.4687	1	0	27	1589.09	7.37092	6.75	235.421
3	2012	29	-90.1249	38.4932	2	-80.4776	25.4687	1	0	27	1705.56	7.44165	6.75	252.675
4	2012	29	-89.4457	40.2194	2	-80.4776	25.4687	1	0	27	1836.27	7.51549	6.75	272.04
4	2012	29	-88.731	41.9415	2	-80.4776	25.4687	1	0	27	1978.42	7.59005	6.75	293.099
5	2012	29	-87.9767	43.6589	2	-80.4776	25.4687	1	0	27	2129.74	7.66375	6.75	315.517
5	2012	29	-87.178	45.371	2	-80.4776	25.4687	1	0	27	2288.42	7.73562	6.75	339.025
6	2012	29	-87.178	45.371	2	-80.4776	25.4687	0	1	27	2288.42	7.73562	6.75	339.025
6	2012	29	-85.2232	45.0951	2	-80.4776	25.4687	0	1	27	2218.88	7.70476	6.75	328.723
7	2012	29	-83.2883	44.7861	2	-80.4776	25.4687	0	1	27	2158.1	7.67698	6.75	319.719
7	2012	29	-81.3751	44.4449	2	-80.4776	25.4687	0	1	27	2106.84	7.65295	6.75	312.125
8	2012	29	-79.4852	44.0721	2	-80.4776	25.4687	0	1	27	2065.82	7.63328	6.75	306.047
8	2012	29	-77.6198	43.6686	2	-80.4776	25.4687	0	1	27	2035.63	7.61856	6.75	301.575
9	2012	29	-75.7803	43.2351	2	-80.4776	25.4687	0	1	27	2016.78	7.60926	6.75	298.783
9	2012	29	-73.9676	42.7726	2	-80.4776	25.4687	0	1	27	2009.58	7.60568	6.75	297.716
10	2012	29	-72.1826	42.2819	2	-80.4776	25.4687	0	1	27	2014.15	7.60795	6.75	298.392
10	2012	29	-70.426	41.764	2	-80.4776	25.4687	0	1	27	2030.4	7.61599	6.75	300.8
1	2012	30	-93.103	29.813	2	-80.4776	25.4687	1	0	28	1334.7	7.19646	7	190.672
1	2012	30	-92.554	31.5545	2	-80.4776	25.4687	1	0	28	1359.73	7.21504	7	194.246
2	2012	30	-91.9841	33.2935	2	-80.4776	25.4687	1	0	28	1412.53	7.25314	7	201.79
2	2012	30	-91.3911	35.0299	2	-80.4776	25.4687	1	0	28	1490.19	7.30666	7	212.885
3	2012	30	-90.7723	36.7632	2	-80.4776	25.4687	1	0	28	1589.09	7.37092	7	227.013
3	2012	30	-90.1249	38.4932	2	-80.4776	25.4687	1	0	28	1705.56	7.44165	7	243.651
4	2012	30	-89.4457	40.2194	2	-80.4776	25.4687	1	0	28	1836.27	7.51549	7	262.324
4	2012	30	-88.731	41.9415	2	-80.4776	25.4687	1	0	28	1978.42	7.59005	7	282.631
5	2012	30	-87.9767	43.6589	2	-80.4776	25.4687	1	0	28	2129.74	7.66375	7	304.248
5	2012	30	-87.178	45.371	2	-80.4776	25.4687	1	0	28	2288.42	7.73562	7	326.917
6	2012	30	-87.178	45.371	2	-80.4776	25.4687	0	1	28	2288.42	7.73562	7	326.917
6	2012	30	-85.2232	45.0951	2	-80.4776	25.4687	0	1	28	2218.88	7.70476	7	316.983
7	2012	30	-83.2883	44.7861	2	-80.4776	25.4687	0	1	28	2158.1	7.67698	7	308.3
7	2012	30	-81.3751	44.4449	2	-80.4776	25.4687	0	1	28	2106.84	7.65295	7	300.978
8	2012	30	-79.4852	44.0721	2	-80.4776	25.4687	0	1	28	2065.82	7.63328	7	295.116
8	2012	30	-77.6198	43.6686	2	-80.4776	25.4687	0	1	28	2035.63	7.61856	7	290.805
9	2012	30	-75.7803	43.2351	2	-80.4776	25.4687	0	1	28	2016.78	7.60926	7	288.112
9	2012	30	-73.9676	42.7726	2	-80.4776	25.4687	0	1	28	2009.58	7.60568	7	287.083
10	2012	30	-72.1826	42.2819	2	-80.4776	25.4687	0	1	28	2014.15	7.60795	7	287.735
10	2012	30	-70.426	41.764	2	-80.4776	25.4687	0	1	28	2030.4	7.61599	7	290.057
1	2012	31	-93.103	29.813	2	-80.4776	25.4687	1	0	29	1334.7	7.19646	7.25	184.097
1	2012	31	-92.554	31.5545	2	-80.4776	25.4687	1	0	29	1359.73	7.21504	7.25	187.548
2	2012	31	-91.9841	33.2935	2	-80.4776	25.4687	1	0	29	1412.53	7.25314	7.25	194.832
2	2012	31	-91.3911	35.0299	2	-80.4776	25.4687	1	0	29	1490.19	7.30666	7.25	205.544
3	2012	31	-90.7723	36.7632	2	-80.4776	25.4687	1	0	29	1589.09	7.37092	7.25	219.185
3	2012	31	-90.1249	38.4932	2	-80.4776	25.4687	1	0	29	1705.56	7.44165	7.25	235.249
4	2012	31	-89.4457	40.2194	2	-80.4776	25.4687	1	0	29	1836.27	7.51549	7.25	253.278
4	2012	31	-88.731	41.9415	2	-80.4776	25.4687	1	0	29	1978.42	7.59005	7.25	272.885
5	2012	31	-87.9767	43.6589	2	-80.4776	25.4687	1	0	29	2129.74	7.66375	7.25	293.757
5	2012	31	-87.178	45.371	2	-80.4776	25.4687	1	0	29	2288.42	7.73562	7.25	315.644
6	2012	31	-87.178	45.371	2	-80.4776	25.4687	0	1	29	2288.42	7.73562	7.25	315.644
6	2012	31	-85.2921	45.1459	2	-80.4776	25.4687	0	1	29	2225.58	7.70777	7.25	306.976
7	2012	31	-83.422	44.8899	2	-80.4776	25.4687	0	1	29	2170.97	7.68293	7.25	299.444
7	2012	31	-81.5694	44.6038	2	-80.4776	25.4687	0	1	29	2125.22	7.66163	7.25	293.134
8	2012	31	-79.7359	44.288	2	-80.4776	25.4687	0	1	29	2088.92	7.6444	7.25	288.127
8	2012	31	-77.923	43.9432	2	-80.4776	25.4687	0	1	29	2062.57	7.63171	7.25	284.493
9	2012	31	-76.1318	43.5701	2	-80.4776	25.4687	0	1	29	2046.55	7.62391	7.25	282.282
9	2012	31	-74.3634	43.1693	2	-80.4776	25.4687	0	1	29	2041.09	7.62124	7.25	281.53
10	2012	31	-72.6189	42.7417	2	-80.4776	25.4687	0	1	29	2046.29	7.62378	7.25	282.246
10	2012	31	-70.899	42.288	2	-80.4776	25.4687	0	1	29	2062.05	7.63146	7.25	284.421
1	2012	32	-93.103	29.813	2	-80.4776	25.4687	1	0	30	1334.7	7.19646	7.5	177.961
1	2012	32	-92.554	31.5545	2	-80.4776	25.4687	1	0	30	1359.73	7.21504	7.5	181.297
2	2012	32	-91.9841	33.2935	2	-80.4776	25.4687	1	0	30	1412.53	7.25314	7.5	188.337
2	2012	32	-91.3911	35.0299	2	-80.4776	25.4687	1	0	30	1490.19	7.30666	7.5	198.692
3	2012	32	-90.7723	36.7632	2	-80.4776	25.4687	1	0	30	1589.09	7.37092	7.5	211.879
3	2012	32	-90.1249	38.4932	2	-80.4776	25.4687	1	0	30	1705.56	7.44165	7.5	227.408
4	2012	32	-89.4457	40.2194	2	-80.4776	25.4687	1	0	30	1836.27	7.51549	7.5	244.836
4	2012	32	-88.731	41.9415	2	-80.4776	25.4687	1	0	30	1978.42	7.59005	7.5	263.789
5	2012	32	-87.9767	43.6589	2	-80.4776	25.4687	1	0	30	2129.74	7.66375	7.5	283.965
5	2012	32	-87.178	45.371	2	-80.4776	25.4687	1	0	30	2288.42	7.73562	7.5	305.123
6	2012	32	-87.178	45.371	2	-80.4776	25.4687	0	1	30	2288.42	7.73562	7.5	305.123
6	2012	32	-85.2921	45.1459	2	-80.4776	25.4687	0	1	30	2225.58	7.70777	7.5	296.744
7	2012	32	-83.422	44.8899	2	-80.4776	25.4687	0	1	30	2170.97	7.68293	7.5	289.462
7	2012	32	-81.5694	44.6038	2	-80.4776	25.4687	0	1	30	2125.22	7.66163	7.5	283.363
8	2012	32	-79.7359	44.288	2	-80.4776	25.4687	0	1	30	2088.92	7.6444	7.5	278.523
8	2012	32	-77.923	43.9432	2	-80.4776	25.4687	0	1	30	2062.57	7.63171	7.5	275.009
9	2012	32	-76.1318	43.5701	2	-80.4776	25.4687	0	1	30	2046.55	7.62391	7.5	272.873
9	2012	32	-74.3634	43.1693	2	-80.4776	25.4687	0	1	30	2041.09	7.62124	7.5	272.145
10	2012	32	-72.6189	42.7417	2	-80.4776	25.4687	0	1	30	2046.29	7.62378	7.5	272.838
10	2012	32	-70.899	42.288	2	-80.4776	25.4687	0	1	30	2062.05	7.63146	7.5	274.94
1	2013	9	-81.852	26.392	7	-80.2264	25.789	1	1	2	175.811	5.16941	0.5	351.623
2	2013	9	-81.6533	26.4199	7	-80.2264	25.789	1	1	2	158.921	5.06841	0.5	317.843
3	2013	9	-81.4544	26.4475	7	-80.2264	25.789	1	1	2	142.856	4.96183	0.5	285.711
4	2013	9	-81.2555	26.4748	7	-80.2264	25.789	1	1	2	127.925	4.85144	0.5	255.85
5	2013	9	-81.0565	26.5019	7	-80.2264	25.789	1	1	2	114.574	4.74122	0.5	229.148
6	2013	9	-80.8574	26.5287	7	-80.2264	25.789	1	1	2	103.417	4.63877	0.5	206.833
7	2013	9	-80.6582	26.5552	7	-80.2264	25.789	1	1	2	95.2272	4.55627	0.5	190.454
8	2013	9	-80.4589	26.5814	7	-80.2264	25.789	1	1	2	90.812	4.50879	0.5	181.624
9	2013	9	-80.2595	26.6073	7	-80.2264	25.789	1	1	2	90.7239	4.50782	0.5	181.448
10	2013	9	-80.06	26.633	7	-80.2264	25.789	1	1	2	94.975	4.55361	0.5	189.95
1	2013	16	-81.852	26.392	7	-80.2264	25.789	1	1	9	175.811	5.16941	2.25	78.1384
2	2013	16	-81.6533	26.4199	7	-80.2264	25.789	1	1	9	158.921	5.06841	2.25	70.6317
3	2013	16	-81.4544	26.4475	7	-80.2264	25.789	1	1	9	142.856	4.96183	2.25	63.4913
4	2013	16	-81.2555	26.4748	7	-80.2264	25.789	1	1	9	127.925	4.85144	2.25	56.8555
5	2013	16	-81.0565	26.5019	7	-80.2264	25.789	1	1	9	114.574	4.74122	2.25	50.9218
6	2013	16	-80.8574	26.5287	7	-80.2264	25.789	1	1	9	103.417	4.63877	2.25	45.963
7	2013	16	-80.6582	26.5552	7	-80.2264	25.789	1	1	9	95.2272	4.55627	2.25	42.3232
8	2013	16	-80.4589	26.5814	7	-80.2264	25.789	1	1	9	90.812	4.50879	2.25	40.3609
9	2013	16	-80.2595	26.6073	7	-80.2264	25.789	1	1	9	90.7239	4.50782	2.25	40.3217
10	2013	16	-80.06	26.633	7	-80.2264	25.789	1	1	9	94.975	4.55361	2.25	42.2111
1	2013	18	-82.42	27.752	7	-80.2264	25.789	1	1	11	308.048	5.73025	2.75	112.017
2	2013	18	-82.2258	27.804	7	-80.2264	25.789	1	1	11	298.937	5.70023	2.75	108.704
3	2013	18	-82.0315	27.8557	7	-80.2264	25.789	1	1	11	290.915	5.67303	2.75	105.787
4	2013	18	-81.837	27.9071	7	-80.2264	25.789	1	1	11	284.074	5.64924	2.75	103.3
5	2013	18	-81.6423	27.9583	7	-80.2264	25.789	1	1	11	278.502	5.62942	2.75	101.273
6	2013	18	-81.4474	28.0092	7	-80.2264	25.789	1	1	11	274.275	5.61413	2.75	99.7363
7	2013	18	-81.2523	28.0598	7	-80.2264	25.789	1	1	11	271.456	5.6038	2.75	98.7113
8	2013	18	-81.0571	28.1101	7	-80.2264	25.789	1	1	11	270.09	5.59876	2.75	98.2146
9	2013	18	-80.8616	28.1602	7	-80.2264	25.789	1	1	11	270.199	5.59916	2.75	98.254
10	2013	18	-80.666	28.21	7	-80.2264	25.789	1	1	11	271.78	5.60499	2.75	98.8291
1	2013	19	-86.626	30.406	7	-80.2264	25.789	1	1	12	810.455	6.6976	3	270.152
2	2013	19	-85.8042	30.7812	7	-80.2264	25.789	1	1	12	777.888	6.65658	3	259.296
3	2013	19	-84.976	31.1512	7	-80.2264	25.789	1	1	12	754.453	6.62599	3	251.484
4	2013	19	-84.1414	31.5159	7	-80.2264	25.789	1	1	12	741.019	6.60803	3	247.006
5	2013	19	-83.3002	31.8751	7	-80.2264	25.789	1	1	12	738.134	6.60413	3	246.045
6	2013	19	-82.4526	32.2287	7	-80.2264	25.789	1	1	12	745.921	6.61462	3	248.64
7	2013	19	-81.5984	32.5767	7	-80.2264	25.789	1	1	12	764.057	6.63864	3	254.686
8	2013	19	-80.7375	32.9188	7	-80.2264	25.789	1	1	12	791.833	6.67435	3	263.944
9	2013	19	-79.8701	33.2549	7	-80.2264	25.789	1	1	12	828.28	6.71935	3	276.093
10	2013	19	-78.996	33.585	7	-80.2264	25.789	1	1	12	872.314	6.77115	3	290.771
1	2013	20	-99.292	26.837	7	-80.2264	25.789	1	0	13	1905.47	7.55248	3.25	586.299
1	2013	20	-98.68	27.293	7	-80.2264	25.789	1	0	13	1844.84	7.52015	3.25	567.643
2	2013	20	-98.0631	27.7464	7	-80.2264	25.789	1	0	13	1785.6	7.48751	3.25	549.416
2	2013	20	-97.4409	28.1969	7	-80.2264	25.789	1	0	13	1727.9	7.45466	3.25	531.661
3	2013	20	-96.8135	28.6447	7	-80.2264	25.789	1	0	13	1671.89	7.42171	3.25	514.427
3	2013	20	-96.1808	29.0895	7	-80.2264	25.789	1	0	13	1617.75	7.38879	3.25	497.77
4	2013	20	-95.5426	29.5313	7	-80.2264	25.789	1	0	13	1565.68	7.35608	3.25	481.748
4	2013	20	-94.8988	29.9701	7	-80.2264	25.789	1	0	13	1515.89	7.32376	3.25	466.428
5	2013	20	-94.2493	30.4056	7	-80.2264	25.789	1	0	13	1468.62	7.29208	3.25	451.882
5	2013	20	-93.594	30.838	7	-80.2264	25.789	1	0	13	1424.11	7.2613	3.25	438.186
6	2013	20	-93.594	30.838	7	-80.2264	25.789	0	1	13	1424.11	7.2613	3.25	438.186
6	2013	20	-92.2185	31.0084	7	-80.2264	25.789	0	1	13	1308.72	7.17681	3.25	402.684
7	2013	20	-90.8383	31.1642	7	-80.2264	25.789	0	1	13	1196.91	7.0875	3.25	368.279
7	2013	20	-89.4538	31.3052	7	-80.2264	25.789	0	1	13	1089.76	6.99371	3.25	335.31
8	2013	20	-88.0654	31.4314	7	-80.2264	25.789	0	1	13	988.797	6.89649	3.25	304.245
8	2013	20	-86.6734	31.5425	7	-80.2264	25.789	0	1	13	896.12	6.79807	3.25	275.729
9	2013	20	-85.2783	31.6385	7	-80.2264	25.789	0	1	13	814.559	6.70265	3.25	250.634
9	2013	20	-83.8806	31.7193	7	-80.2264	25.789	0	1	13	747.763	6.61709	3.25	230.081
10	2013	20	-82.4807	31.7848	7	-80.2264	25.789	0	1	13	699.973	6.55104	3.25	215.376
10	2013	20	-81.079	31.835	7	-80.2264	25.789	0	1	13	675.237	6.51506	3.25	207.765
1	2013	21	-99.292	26.837	7	-80.2264	25.789	1	1	14	1905.47	7.55248	3.5	544.42
2	2013	21	-96.9418	28.1339	7	-80.2264	25.789	1	1	14	1678.46	7.42563	3.5	479.56
3	2013	21	-94.535	29.3897	7	-80.2264	25.789	1	1	14	1466.82	7.29085	3.5	419.091
4	2013	21	-92.0691	30.6012	7	-80.2264	25.789	1	1	14	1278.23	7.15323	3.5	365.209
5	2013	21	-89.542	31.7651	7	-80.2264	25.789	1	1	14	1124.41	7.02501	3.5	321.26
6	2013	21	-86.9519	32.8778	7	-80.2264	25.789	1	1	14	1021.22	6.92876	3.5	291.778
7	2013	21	-84.2977	33.9358	7	-80.2264	25.789	1	1	14	984.765	6.8924	3.5	281.361
8	2013	21	-81.5785	34.9355	7	-80.2264	25.789	1	1	14	1022.24	6.92975	3.5	292.068
9	2013	21	-78.7944	35.8731	7	-80.2264	25.789	1	1	14	1126.32	7.02671	3.5	321.807
10	2013	21	-75.946	36.745	7	-80.2264	25.789	1	1	14	1280.91	7.15532	3.5	365.973
1	2013	22	-99.292	26.837	7	-80.2264	25.789	1	1	15	1905.47	7.55248	3.75	508.126
2	2013	22	-96.9418	28.1339	7	-80.2264	25.789	1	1	15	1678.46	7.42563	3.75	447.59
3	2013	22	-94.535	29.3897	7	-80.2264	25.789	1	1	15	1466.82	7.29085	3.75	391.151
4	2013	22	-92.0691	30.6012	7	-80.2264	25.789	1	1	15	1278.23	7.15323	3.75	340.862
5	2013	22	-89.542	31.7651	7	-80.2264	25.789	1	1	15	1124.41	7.02501	3.75	299.842
6	2013	22	-86.9519	32.8778	7	-80.2264	25.789	1	1	15	1021.22	6.92876	3.75	272.326
7	2013	22	-84.2977	33.9358	7	-80.2264	25.789	1	1	15	984.765	6.8924	3.75	262.604
8	2013	22	-81.5785	34.9355	7	-80.2264	25.789	1	1	15	1022.24	6.92975	3.75	272.597
9	2013	22	-78.7944	35.8731	7	-80.2264	25.789	1	1	15	1126.32	7.02671	3.75	300.353
10	2013	22	-75.946	36.745	7	-80.2264	25.789	1	1	15	1280.91	7.15532	3.75	341.575
1	2013	23	-99.292	26.837	7	-80.2264	25.789	1	1	16	1905.47	7.55248	4	476.368
2	2013	23	-96.8545	28.4868	7	-80.2264	25.789	1	1	16	1673.83	7.42287	4	418.458
3	2013	23	-94.3408	30.0918	7	-80.2264	25.789	1	1	16	1467.34	7.29121	4	366.835
4	2013	23	-91.7453	31.6474	7	-80.2264	25.789	1	1	16	1298.11	7.16866	4	324.526
5	2013	23	-89.0631	33.1487	7	-80.2264	25.789	1	1	16	1182.3	7.07522	4	295.576
6	2013	23	-86.2894	34.5906	7	-80.2264	25.789	1	1	16	1136.44	7.03566	4	284.111
7	2013	23	-83.42	35.9675	7	-80.2264	25.789	1	1	16	1168.85	7.06378	4	292.213
8	2013	23	-80.4515	37.2738	7	-80.2264	25.789	1	1	16	1273.61	7.14961	4	318.403
9	2013	23	-77.3812	38.5033	7	-80.2264	25.789	1	1	16	1435	7.26892	4	358.751
10	2013	23	-74.208	39.65	7	-80.2264	25.789	1	1	16	1636.39	7.40025	4	409.098
1	2013	24	-99.292	26.837	7	-80.2264	25.789	1	1	17	1905.47	7.55248	4.25	448.346
2	2013	24	-96.8545	28.4868	7	-80.2264	25.789	1	1	17	1673.83	7.42287	4.25	393.843
3	2013	24	-94.3408	30.0918	7	-80.2264	25.789	1	1	17	1467.34	7.29121	4.25	345.256
4	2013	24	-91.7453	31.6474	7	-80.2264	25.789	1	1	17	1298.11	7.16866	4.25	305.437
5	2013	24	-89.0631	33.1487	7	-80.2264	25.789	1	1	17	1182.3	7.07522	4.25	278.189
6	2013	24	-86.2894	34.5906	7	-80.2264	25.789	1	1	17	1136.44	7.03566	4.25	267.399
7	2013	24	-83.42	35.9675	7	-80.2264	25.789	1	1	17	1168.85	7.06378	4.25	275.024
8	2013	24	-80.4515	37.2738	7	-80.2264	25.789	1	1	17	1273.61	7.14961	4.25	299.673
9	2013	24	-77.3812	38.5033	7	-80.2264	25.789	1	1	17	1435	7.26892	4.25	337.648
10	2013	24	-74.208	39.65	7	-80.2264	25.789	1	1	17	1636.39	7.40025	4.25	385.033
1	2013	25	-99.292	26.837	7	-80.2264	25.789	1	0	18	1905.47	7.55248	4.5	423.438
1	2013	25	-97.6543	28.5758	7	-80.2264	25.789	1	0	18	1752.72	7.46892	4.5	389.493
2	2013	25	-95.9619	30.2943	7	-80.2264	25.789	1	0	18	1624.01	7.39266	4.5	360.892
2	2013	25	-94.2095	31.9903	7	-80.2264	25.789	1	0	18	1525.49	7.33007	4.5	338.997
3	2013	25	-92.3916	33.6612	7	-80.2264	25.789	1	0	18	1463.28	7.28844	4.5	325.174
3	2013	25	-90.5023	35.3045	7	-80.2264	25.789	1	0	18	1442.15	7.27389	4.5	320.478
4	2013	25	-88.5354	36.9173	7	-80.2264	25.789	1	0	18	1463.91	7.28886	4.5	325.313
4	2013	25	-86.4844	38.4962	7	-80.2264	25.789	1	0	18	1526.75	7.3309	4.5	339.278
5	2013	25	-84.3425	40.0377	7	-80.2264	25.789	1	0	18	1625.95	7.39385	4.5	361.322
5	2013	25	-82.103	41.538	7	-80.2264	25.789	1	0	18	1755.39	7.47044	4.5	390.086
6	2013	25	-82.103	41.538	7	-80.2264	25.789	0	1	18	1755.39	7.47044	4.5	390.086
6	2013	25	-81.1936	41.3786	7	-80.2264	25.789	0	1	18	1731.46	7.45672	4.5	384.769
7	2013	25	-80.2887	41.2121	7	-80.2264	25.789	0	1	18	1710.68	7.44465	4.5	380.152
7	2013	25	-79.3885	41.0386	7	-80.2264	25.789	0	1	18	1693.17	7.43436	4.5	376.26
8	2013	25	-78.4931	40.8581	7	-80.2264	25.789	0	1	18	1679.03	7.42597	4.5	373.117
8	2013	25	-77.6027	40.6707	7	-80.2264	25.789	0	1	18	1668.33	7.41958	4.5	370.741
9	2013	25	-76.7174	40.4765	7	-80.2264	25.789	0	1	18	1661.16	7.41527	4.5	369.146
9	2013	25	-75.8373	40.2756	7	-80.2264	25.789	0	1	18	1657.55	7.41309	4.5	368.344
10	2013	25	-74.9624	40.0681	7	-80.2264	25.789	0	1	18	1657.52	7.41308	4.5	368.338
10	2013	25	-74.093	39.854	7	-80.2264	25.789	0	1	18	1661.08	7.41522	4.5	369.129
1	2013	26	-99.292	26.837	7	-80.2264	25.789	1	0	19	1905.47	7.55248	4.75	401.152
1	2013	26	-98.2193	28.7263	7	-80.2264	25.789	1	0	19	1809.41	7.50076	4.75	380.928
2	2013	26	-97.1072	30.6069	7	-80.2264	25.789	1	0	19	1739.11	7.46113	4.75	366.129
2	2013	26	-95.9511	32.4777	7	-80.2264	25.789	1	0	19	1697.81	7.4371	4.75	357.434
3	2013	26	-94.7461	34.3374	7	-80.2264	25.789	1	0	19	1687.67	7.4311	4.75	355.299
3	2013	26	-93.4866	36.1848	7	-80.2264	25.789	1	0	19	1709.27	7.44382	4.75	359.846
4	2013	26	-92.1666	38.0183	7	-80.2264	25.789	1	0	19	1761.47	7.4739	4.75	370.835
4	2013	26	-90.779	39.8364	7	-80.2264	25.789	1	0	19	1841.7	7.51844	4.75	387.726
5	2013	26	-89.3163	41.637	7	-80.2264	25.789	1	0	19	1946.52	7.5738	4.75	409.793
5	2013	26	-87.77	43.418	7	-80.2264	25.789	1	0	19	2072.22	7.63638	4.75	436.257
6	2013	26	-87.77	43.418	7	-80.2264	25.789	0	1	19	2072.22	7.63638	4.75	436.257
6	2013	26	-86.1735	43.1799	7	-80.2264	25.789	0	1	19	2003.69	7.60274	4.75	421.829
7	2013	26	-84.59	42.9197	7	-80.2264	25.789	0	1	19	1941.53	7.57123	4.75	408.744
7	2013	26	-83.0204	42.638	7	-80.2264	25.789	0	1	19	1886.39	7.54242	4.75	397.135
8	2013	26	-81.4654	42.335	7	-80.2264	25.789	0	1	19	1838.89	7.51692	4.75	387.134
8	2013	26	-79.9259	42.0112	7	-80.2264	25.789	0	1	19	1799.63	7.49534	4.75	378.869
9	2013	26	-78.4024	41.667	7	-80.2264	25.789	0	1	19	1769.16	7.47826	4.75	372.455
9	2013	26	-76.8956	41.3029	7	-80.2264	25.789	0	1	19	1747.95	7.4662	4.75	367.989
10	2013	26	-75.406	40.9194	7	-80.2264	25.789	0	1	19	1736.32	7.45952	4.75	365.541
10	2013	26	-73.934	40.517	7	-80.2264	25.789	0	1	19	1734.47	7.45846	4.75	365.153
1	2013	27	-99.292	26.837	7	-80.2264	25.789	1	0	20	1905.47	7.55248	5	381.094
1	2013	27	-98.2465	28.9684	7	-80.2264	25.789	1	0	20	1815.09	7.50389	5	363.018
2	2013	27	-97.1571	31.0913	7	-80.2264	25.789	1	0	20	1757.2	7.47148	5	351.44
2	2013	27	-96.018	33.2047	7	-80.2264	25.789	1	0	20	1735.08	7.45881	5	347.016
3	2013	27	-94.8227	35.3072	7	-80.2264	25.789	1	0	20	1750.14	7.46745	5	350.028
3	2013	27	-93.5637	37.3973	7	-80.2264	25.789	1	0	20	1801.47	7.49636	5	360.295
4	2013	27	-92.2327	39.4733	7	-80.2264	25.789	1	0	20	1886.17	7.5423	5	377.233
4	2013	27	-90.8202	41.5332	7	-80.2264	25.789	1	0	20	2000.01	7.60091	5	400.002
5	2013	27	-89.3152	43.5747	7	-80.2264	25.789	1	0	20	2138.39	7.66781	5	427.678
5	2013	27	-87.705	45.595	7	-80.2264	25.789	1	0	20	2296.9	7.73932	5	459.381
6	2013	27	-87.705	45.595	7	-80.2264	25.789	0	1	20	2296.9	7.73932	5	459.381
6	2013	27	-85.8906	45.1657	7	-80.2264	25.789	0	1	20	2209.04	7.70031	5	441.808
7	2013	27	-84.1042	44.7082	7	-80.2264	25.789	0	1	20	2127.85	7.66287	5	425.569
7	2013	27	-82.3467	44.2232	7	-80.2264	25.789	0	1	20	2054.11	7.6276	5	410.821
8	2013	27	-80.6187	43.7118	7	-80.2264	25.789	0	1	20	1988.65	7.59521	5	397.731
8	2013	27	-78.9206	43.1747	7	-80.2264	25.789	0	1	20	1932.33	7.56648	5	386.465
9	2013	27	-77.2528	42.613	7	-80.2264	25.789	0	1	20	1885.94	7.54218	5	377.188
9	2013	27	-75.6154	42.0275	7	-80.2264	25.789	0	1	20	1850.24	7.52307	5	370.048
10	2013	27	-74.0085	41.4192	7	-80.2264	25.789	0	1	20	1825.85	7.5098	5	365.17
10	2013	27	-72.432	40.789	7	-80.2264	25.789	0	1	20	1813.22	7.50286	5	362.644
1	2014	10	-81.735	26.04	8	-80.4776	25.4687	1	1	2	141.134	4.94971	0.5	282.269
2	2014	10	-81.5513	26.0794	8	-80.4776	25.4687	1	1	2	127.184	4.84563	0.5	254.367
3	2014	10	-81.3674	26.1185	8	-80.4776	25.4687	1	1	2	114.658	4.74195	0.5	229.316
4	2014	10	-81.1834	26.1574	8	-80.4776	25.4687	1	1	2	104.074	4.6451	0.5	208.148
5	2014	10	-80.9993	26.1961	8	-80.4776	25.4687	1	1	2	96.0756	4.56513	0.5	192.151
6	2014	10	-80.8151	26.2346	8	-80.4776	25.4687	1	1	2	91.344	4.51463	0.5	182.688
7	2014	10	-80.6308	26.2728	8	-80.4776	25.4687	1	1	2	90.394	4.50418	0.5	180.788
8	2014	10	-80.4463	26.3108	8	-80.4776	25.4687	1	1	2	93.3412	4.53626	0.5	186.682
9	2014	10	-80.2617	26.3485	8	-80.4776	25.4687	1	1	2	99.8411	4.60358	0.5	199.682
10	2014	10	-80.077	26.386	8	-80.4776	25.4687	1	1	2	109.262	4.69375	0.5	218.523
1	2014	14	-99.057	26.469	8	-80.4776	25.4687	1	0	6	1862.3	7.52957	1.5	1241.53
1	2014	14	-98.474	26.9388	8	-80.4776	25.4687	1	0	6	1804.46	7.49802	1.5	1202.98
2	2014	14	-97.8861	27.4061	8	-80.4776	25.4687	1	0	6	1748.15	7.46631	1.5	1165.43
2	2014	14	-97.2932	27.871	8	-80.4776	25.4687	1	0	6	1693.5	7.43455	1.5	1129
3	2014	14	-96.6953	28.3333	8	-80.4776	25.4687	1	0	6	1640.68	7.40287	1.5	1093.79
3	2014	14	-96.0921	28.793	8	-80.4776	25.4687	1	0	6	1589.89	7.37142	1.5	1059.93
4	2014	14	-95.4836	29.25	8	-80.4776	25.4687	1	0	6	1541.32	7.34039	1.5	1027.54
4	2014	14	-94.8697	29.7042	8	-80.4776	25.4687	1	0	6	1495.18	7.31	1.5	996.788
5	2014	14	-94.2502	30.1556	8	-80.4776	25.4687	1	0	6	1451.72	7.2805	1.5	967.813
5	2014	14	-93.625	30.604	8	-80.4776	25.4687	1	0	6	1411.18	7.25218	1.5	940.785
6	2014	14	-93.625	30.604	8	-80.4776	25.4687	0	1	6	1411.18	7.25218	1.5	940.785
6	2014	14	-92.2776	30.6147	8	-80.4776	25.4687	0	1	6	1291.75	7.16375	1.5	861.165
7	2014	14	-90.9301	30.6115	8	-80.4776	25.4687	0	1	6	1174.36	7.06848	1.5	782.908
7	2014	14	-89.5829	30.5944	8	-80.4776	25.4687	0	1	6	1059.7	6.96574	1.5	706.467
8	2014	14	-88.2364	30.5635	8	-80.4776	25.4687	0	1	6	948.751	6.85515	1.5	632.501
8	2014	14	-86.8909	30.5187	8	-80.4776	25.4687	0	1	6	842.981	6.73694	1.5	561.987
9	2014	14	-85.5469	30.4601	8	-80.4776	25.4687	0	1	6	744.6	6.61285	1.5	496.4
9	2014	14	-84.2046	30.3877	8	-80.4776	25.4687	0	1	6	656.936	6.48759	1.5	437.958
10	2014	14	-82.8645	30.3017	8	-80.4776	25.4687	0	1	6	584.83	6.37132	1.5	389.886
10	2014	14	-81.527	30.202	8	-80.4776	25.4687	0	1	6	534.61	6.28154	1.5	356.407
1	2014	19	-98.896	26.378	8	-80.4776	25.4687	1	0	11	1846.39	7.52099	2.75	671.414
1	2014	19	-98.3364	26.8466	8	-80.4776	25.4687	1	0	11	1790.62	7.49032	2.75	651.134
2	2014	19	-97.7721	27.313	8	-80.4776	25.4687	1	0	11	1736.35	7.45954	2.75	631.401
2	2014	19	-97.2031	27.7771	8	-80.4776	25.4687	1	0	11	1683.74	7.42877	2.75	612.268
3	2014	19	-96.6293	28.2389	8	-80.4776	25.4687	1	0	11	1632.94	7.39814	2.75	593.796
3	2014	19	-96.0504	28.6982	8	-80.4776	25.4687	1	0	11	1584.13	7.36779	2.75	576.046
4	2014	19	-95.4665	29.1551	8	-80.4776	25.4687	1	0	11	1537.49	7.33791	2.75	559.088
4	2014	19	-94.8773	29.6094	8	-80.4776	25.4687	1	0	11	1493.24	7.3087	2.75	542.997
5	2014	19	-94.2829	30.061	8	-80.4776	25.4687	1	0	11	1451.59	7.28042	2.75	527.852
5	2014	19	-93.683	30.51	8	-80.4776	25.4687	1	0	11	1412.78	7.25331	2.75	513.738
6	2014	19	-93.683	30.51	8	-80.4776	25.4687	0	1	11	1412.78	7.25331	2.75	513.738
6	2014	19	-92.3251	30.6113	8	-80.4776	25.4687	0	1	11	1295.78	7.16687	2.75	471.194
7	2014	19	-90.9646	30.6984	8	-80.4776	25.4687	0	1	11	1181.63	7.07465	2.75	429.684
7	2014	19	-89.6018	30.7714	8	-80.4776	25.4687	0	1	11	1071.24	6.97657	2.75	389.542
8	2014	19	-88.2371	30.83	8	-80.4776	25.4687	0	1	11	965.899	6.87306	2.75	351.236
8	2014	19	-86.871	30.8744	8	-80.4776	25.4687	0	1	11	867.45	6.76556	2.75	315.436
9	2014	19	-85.5038	30.9044	8	-80.4776	25.4687	0	1	11	778.513	6.65739	2.75	283.096
9	2014	19	-84.136	30.92	8	-80.4776	25.4687	0	1	11	702.71	6.55494	2.75	255.531
10	2014	19	-82.7679	30.9212	8	-80.4776	25.4687	0	1	11	644.691	6.46877	2.75	234.433
10	2014	19	-81.4	30.908	8	-80.4776	25.4687	0	1	11	609.556	6.41273	2.75	221.657
1	2014	20	-98.896	26.378	8	-80.4776	25.4687	1	0	12	1846.39	7.52099	3	615.463
1	2014	20	-98.3364	26.8466	8	-80.4776	25.4687	1	0	12	1790.62	7.49032	3	596.872
2	2014	20	-97.7721	27.313	8	-80.4776	25.4687	1	0	12	1736.35	7.45954	3	578.784
2	2014	20	-97.2031	27.7771	8	-80.4776	25.4687	1	0	12	1683.74	7.42877	3	561.246
3	2014	20	-96.6293	28.2389	8	-80.4776	25.4687	1	0	12	1632.94	7.39814	3	544.313
3	2014	20	-96.0504	28.6982	8	-80.4776	25.4687	1	0	12	1584.13	7.36779	3	528.042
4	2014	20	-95.4665	29.1551	8	-80.4776	25.4687	1	0	12	1537.49	7.33791	3	512.497
4	2014	20	-94.8773	29.6094	8	-80.4776	25.4687	1	0	12	1493.24	7.3087	3	497.747
5	2014	20	-94.2829	30.061	8	-80.4776	25.4687	1	0	12	1451.59	7.28042	3	483.865
5	2014	20	-93.683	30.51	8	-80.4776	25.4687	1	0	12	1412.78	7.25331	3	470.927
6	2014	20	-93.683	30.51	8	-80.4776	25.4687	0	1	12	1412.78	7.25331	3	470.927
6	2014	20	-92.3251	30.6113	8	-80.4776	25.4687	0	1	12	1295.78	7.16687	3	431.927
7	2014	20	-90.9646	30.6984	8	-80.4776	25.4687	0	1	12	1181.63	7.07465	3	393.877
7	2014	20	-89.6018	30.7714	8	-80.4776	25.4687	0	1	12	1071.24	6.97657	3	357.08
8	2014	20	-88.2371	30.83	8	-80.4776	25.4687	0	1	12	965.899	6.87306	3	321.966
8	2014	20	-86.871	30.8744	8	-80.4776	25.4687	0	1	12	867.45	6.76556	3	289.15
9	2014	20	-85.5038	30.9044	8	-80.4776	25.4687	0	1	12	778.513	6.65739	3	259.504
9	2014	20	-84.136	30.92	8	-80.4776	25.4687	0	1	12	702.71	6.55494	3	234.237
10	2014	20	-82.7679	30.9212	8	-80.4776	25.4687	0	1	12	644.691	6.46877	3	214.897
10	2014	20	-81.4	30.908	8	-80.4776	25.4687	0	1	12	609.556	6.41273	3	203.185
1	2014	21	-98.896	26.378	8	-80.4776	25.4687	1	0	13	1846.39	7.52099	3.25	568.12
1	2014	21	-97.7513	27.4103	8	-80.4776	25.4687	1	0	13	1734.86	7.45868	3.25	533.804
2	2014	21	-96.5852	28.4332	8	-80.4776	25.4687	1	0	13	1631.45	7.39723	3.25	501.985
2	2014	21	-95.3964	29.4458	8	-80.4776	25.4687	1	0	13	1537.8	7.33811	3.25	473.17
3	2014	21	-94.1837	30.4478	8	-80.4776	25.4687	1	0	13	1455.81	7.28331	3.25	447.94
3	2014	21	-92.9461	31.4382	8	-80.4776	25.4687	1	0	13	1387.54	7.23529	3.25	426.935
4	2014	21	-91.6821	32.4166	8	-80.4776	25.4687	1	0	13	1335.12	7.19678	3.25	410.807
4	2014	21	-90.3906	33.382	8	-80.4776	25.4687	1	0	13	1300.48	7.17049	3.25	400.148
5	2014	21	-89.0703	34.3337	8	-80.4776	25.4687	1	0	13	1285.06	7.15856	3.25	395.404
5	2014	21	-87.72	35.271	8	-80.4776	25.4687	1	0	13	1289.57	7.16206	3.25	396.79
6	2014	21	-87.72	35.271	8	-80.4776	25.4687	0	1	13	1289.57	7.16206	3.25	396.79
6	2014	21	-86.5457	35.2388	8	-80.4776	25.4687	0	1	13	1229.52	7.11438	3.25	378.315
7	2014	21	-85.3724	35.1953	8	-80.4776	25.4687	0	1	13	1176.07	7.06994	3.25	361.869
7	2014	21	-84.2006	35.1405	8	-80.4776	25.4687	0	1	13	1130.15	7.03011	3.25	347.74
8	2014	21	-83.0305	35.0744	8	-80.4776	25.4687	0	1	13	1092.71	6.99642	3.25	336.219
8	2014	21	-81.8625	34.9972	8	-80.4776	25.4687	0	1	13	1064.64	6.97039	3.25	327.582
9	2014	21	-80.6968	34.9087	8	-80.4776	25.4687	0	1	13	1046.7	6.9534	3.25	322.062
9	2014	21	-79.5338	34.8092	8	-80.4776	25.4687	0	1	13	1039.41	6.94641	3.25	319.819
10	2014	21	-78.3738	34.6986	8	-80.4776	25.4687	0	1	13	1043	6.94985	3.25	320.923
10	2014	21	-77.217	34.577	8	-80.4776	25.4687	0	1	13	1057.35	6.96352	3.25	325.338
1	2014	22	-98.896	26.378	8	-80.4776	25.4687	1	0	14	1846.39	7.52099	3.5	527.54
1	2014	22	-97.6616	27.4948	8	-80.4776	25.4687	1	0	14	1726.56	7.45389	3.5	493.304
2	2014	22	-96.4021	28.6005	8	-80.4776	25.4687	1	0	14	1616.38	7.38795	3.5	461.824
2	2014	22	-95.1159	29.6944	8	-80.4776	25.4687	1	0	14	1517.96	7.32513	3.5	433.704
3	2014	22	-93.8016	30.7755	8	-80.4776	25.4687	1	0	14	1433.74	7.26804	3.5	409.639
3	2014	22	-92.4576	31.8431	8	-80.4776	25.4687	1	0	14	1366.35	7.21989	3.5	390.384
4	2014	22	-91.0824	32.8962	8	-80.4776	25.4687	1	0	14	1318.38	7.18416	3.5	376.681
4	2014	22	-89.6742	33.9339	8	-80.4776	25.4687	1	0	14	1292.03	7.16397	3.5	369.15
5	2014	22	-88.2317	34.9552	8	-80.4776	25.4687	1	0	14	1288.62	7.16132	3.5	368.176
5	2014	22	-86.753	35.959	8	-80.4776	25.4687	1	0	14	1308.35	7.17652	3.5	373.813
6	2014	22	-86.753	35.959	8	-80.4776	25.4687	0	1	14	1308.35	7.17652	3.5	373.813
6	2014	22	-85.6042	35.8999	8	-80.4776	25.4687	0	1	14	1255.9	7.13561	3.5	358.829
7	2014	22	-84.4572	35.8299	8	-80.4776	25.4687	0	1	14	1210.04	7.09841	3.5	345.725
7	2014	22	-83.3125	35.7491	8	-80.4776	25.4687	0	1	14	1171.52	7.06606	3.5	334.72
8	2014	22	-82.1702	35.6574	8	-80.4776	25.4687	0	1	14	1141.1	7.03975	3.5	326.029
8	2014	22	-81.0307	35.5549	8	-80.4776	25.4687	0	1	14	1119.44	7.02058	3.5	319.84
9	2014	22	-79.8942	35.4418	8	-80.4776	25.4687	0	1	14	1107.04	7.00945	3.5	316.299
9	2014	22	-78.7611	35.318	8	-80.4776	25.4687	0	1	14	1104.23	7.0069	3.5	315.495
10	2014	22	-77.6316	35.1837	8	-80.4776	25.4687	0	1	14	1111.07	7.01308	3.5	317.449
10	2014	22	-76.506	35.039	8	-80.4776	25.4687	0	1	14	1127.39	7.02766	3.5	322.11
1	2014	23	-98.896	26.378	8	-80.4776	25.4687	1	0	15	1846.39	7.52099	3.75	492.37
1	2014	23	-97.5418	27.6161	8	-80.4776	25.4687	1	0	15	1715.64	7.44754	3.75	457.505
2	2014	23	-96.1568	28.8407	8	-80.4776	25.4687	1	0	15	1597	7.37588	3.75	425.868
2	2014	23	-94.7389	30.0508	8	-80.4776	25.4687	1	0	15	1493.37	7.30879	3.75	398.232
3	2014	23	-93.2863	31.2454	8	-80.4776	25.4687	1	0	15	1408.08	7.24998	3.75	375.487
3	2014	23	-91.7966	32.4232	8	-80.4776	25.4687	1	0	15	1344.63	7.20387	3.75	358.568
4	2014	23	-90.2679	33.583	8	-80.4776	25.4687	1	0	15	1306.24	7.17491	3.75	348.331
4	2014	23	-88.6979	34.7236	8	-80.4776	25.4687	1	0	15	1295.15	7.16638	3.75	345.374
5	2014	23	-87.0843	35.8434	8	-80.4776	25.4687	1	0	15	1312.07	7.17936	3.75	349.886
5	2014	23	-85.425	36.941	8	-80.4776	25.4687	1	0	15	1355.97	7.21227	3.75	361.592
6	2014	23	-85.425	36.941	8	-80.4776	25.4687	0	1	15	1355.97	7.21227	3.75	361.592
6	2014	23	-84.3571	36.906	8	-80.4776	25.4687	0	1	15	1320.55	7.1858	3.75	352.147
7	2014	23	-83.2904	36.8614	8	-80.4776	25.4687	0	1	15	1291.11	7.16326	3.75	344.297
7	2014	23	-82.225	36.8073	8	-80.4776	25.4687	0	1	15	1268.07	7.14525	3.75	338.153
8	2014	23	-81.1613	36.7437	8	-80.4776	25.4687	0	1	15	1251.78	7.13233	3.75	333.809
8	2014	23	-80.0995	36.6707	8	-80.4776	25.4687	0	1	15	1242.51	7.12489	3.75	331.337
9	2014	23	-79.0398	36.5883	8	-80.4776	25.4687	0	1	15	1240.41	7.1232	3.75	330.777
9	2014	23	-77.9825	36.4965	8	-80.4776	25.4687	0	1	15	1245.52	7.12731	3.75	332.139
10	2014	23	-76.9278	36.3954	8	-80.4776	25.4687	0	1	15	1257.75	7.13708	3.75	335.401
10	2014	23	-75.876	36.285	8	-80.4776	25.4687	0	1	15	1276.9	7.15219	3.75	340.506
1	2014	24	-98.896	26.378	8	-80.4776	25.4687	1	0	16	1846.39	7.52099	4	461.597
1	2014	24	-97.5418	27.6161	8	-80.4776	25.4687	1	0	16	1715.64	7.44754	4	428.911
2	2014	24	-96.1568	28.8407	8	-80.4776	25.4687	1	0	16	1597	7.37588	4	399.251
2	2014	24	-94.7389	30.0508	8	-80.4776	25.4687	1	0	16	1493.37	7.30879	4	373.342
3	2014	24	-93.2863	31.2454	8	-80.4776	25.4687	1	0	16	1408.08	7.24998	4	352.019
3	2014	24	-91.7966	32.4232	8	-80.4776	25.4687	1	0	16	1344.63	7.20387	4	336.158
4	2014	24	-90.2679	33.583	8	-80.4776	25.4687	1	0	16	1306.24	7.17491	4	326.56
4	2014	24	-88.6979	34.7236	8	-80.4776	25.4687	1	0	16	1295.15	7.16638	4	323.788
5	2014	24	-87.0843	35.8434	8	-80.4776	25.4687	1	0	16	1312.07	7.17936	4	328.018
5	2014	24	-85.425	36.941	8	-80.4776	25.4687	1	0	16	1355.97	7.21227	4	338.992
6	2014	24	-85.425	36.941	8	-80.4776	25.4687	0	1	16	1355.97	7.21227	4	338.992
6	2014	24	-84.3571	36.906	8	-80.4776	25.4687	0	1	16	1320.55	7.1858	4	330.138
7	2014	24	-83.2904	36.8614	8	-80.4776	25.4687	0	1	16	1291.11	7.16326	4	322.778
7	2014	24	-82.225	36.8073	8	-80.4776	25.4687	0	1	16	1268.07	7.14525	4	317.018
8	2014	24	-81.1613	36.7437	8	-80.4776	25.4687	0	1	16	1251.78	7.13233	4	312.946
8	2014	24	-80.0995	36.6707	8	-80.4776	25.4687	0	1	16	1242.51	7.12489	4	310.628
9	2014	24	-79.0398	36.5883	8	-80.4776	25.4687	0	1	16	1240.41	7.1232	4	310.103
9	2014	24	-77.9825	36.4965	8	-80.4776	25.4687	0	1	16	1245.52	7.12731	4	311.38
10	2014	24	-76.9278	36.3954	8	-80.4776	25.4687	0	1	16	1257.75	7.13708	4	314.438
10	2014	24	-75.876	36.285	8	-80.4776	25.4687	0	1	16	1276.9	7.15219	4	319.225
1	2014	25	-98.896	26.378	8	-80.4776	25.4687	1	0	17	1846.39	7.52099	4.25	434.445
1	2014	25	-97.1079	28.0004	8	-80.4776	25.4687	1	0	17	1676.71	7.42459	4.25	394.52
2	2014	25	-95.2656	29.5989	8	-80.4776	25.4687	1	0	17	1529.43	7.33265	4.25	359.866
2	2014	25	-93.3645	31.1712	8	-80.4776	25.4687	1	0	17	1411.61	7.25248	4.25	332.142
3	2014	25	-91.3997	32.7146	8	-80.4776	25.4687	1	0	17	1331.12	7.19378	4.25	313.205
3	2014	25	-89.3665	34.2263	8	-80.4776	25.4687	1	0	17	1295	7.16627	4.25	304.706
4	2014	25	-87.2598	35.7032	8	-80.4776	25.4687	1	0	17	1306.96	7.17546	4.25	307.519
4	2014	25	-85.0747	37.1421	8	-80.4776	25.4687	1	0	17	1365.77	7.21947	4.25	321.357
5	2014	25	-82.806	38.5393	8	-80.4776	25.4687	1	0	17	1465.83	7.29018	4.25	344.902
5	2014	25	-80.449	39.891	8	-80.4776	25.4687	1	0	17	1599.45	7.37742	4.25	376.342
6	2014	25	-80.449	39.891	8	-80.4776	25.4687	0	1	17	1599.45	7.37742	4.25	376.342
6	2014	25	-79.815	39.8324	8	-80.4776	25.4687	0	1	17	1594.15	7.37409	4.25	375.093
7	2014	25	-79.1821	39.7704	8	-80.4776	25.4687	0	1	17	1590.66	7.3719	4.25	374.273
7	2014	25	-78.5504	39.7049	8	-80.4776	25.4687	0	1	17	1589.01	7.37086	4.25	373.884
8	2014	25	-77.92	39.6361	8	-80.4776	25.4687	0	1	17	1589.2	7.37098	4.25	373.928
8	2014	25	-77.2908	39.5638	8	-80.4776	25.4687	0	1	17	1591.22	7.37226	4.25	374.406
9	2014	25	-76.663	39.4881	8	-80.4776	25.4687	0	1	17	1595.08	7.37468	4.25	375.314
9	2014	25	-76.0365	39.4091	8	-80.4776	25.4687	0	1	17	1600.76	7.37824	4.25	376.65
10	2014	25	-75.4115	39.3267	8	-80.4776	25.4687	0	1	17	1608.24	7.3829	4.25	378.41
10	2014	25	-74.788	39.241	8	-80.4776	25.4687	0	1	17	1617.49	7.38863	4.25	380.587
1	2014	26	-98.896	26.378	8	-80.4776	25.4687	1	0	18	1846.39	7.52099	4.5	410.309
1	2014	26	-97.4915	28.5208	8	-80.4776	25.4687	1	0	18	1720.71	7.45049	4.5	382.38
2	2014	26	-96.0289	30.6485	8	-80.4776	25.4687	1	0	18	1631.16	7.39705	4.5	362.48
2	2014	26	-94.5008	32.7591	8	-80.4776	25.4687	1	0	18	1583.93	7.36767	4.5	351.985
3	2014	26	-92.8988	34.8502	8	-80.4776	25.4687	1	0	18	1582.87	7.36699	4.5	351.749
3	2014	26	-91.2136	36.9193	8	-80.4776	25.4687	1	0	18	1628.11	7.39517	4.5	361.801
4	2014	26	-89.4351	38.9633	8	-80.4776	25.4687	1	0	18	1716.03	7.44777	4.5	381.34
4	2014	26	-87.5516	40.9786	8	-80.4776	25.4687	1	0	18	1840.58	7.51783	4.5	409.017
5	2014	26	-85.5503	42.9614	8	-80.4776	25.4687	1	0	18	1994.93	7.59837	4.5	443.319
5	2014	26	-83.417	44.907	8	-80.4776	25.4687	1	0	18	2172.79	7.68377	4.5	482.842
6	2014	26	-83.417	44.907	8	-80.4776	25.4687	0	1	18	2172.79	7.68377	4.5	482.842
6	2014	26	-82.3793	44.311	8	-80.4776	25.4687	0	1	18	2097.45	7.64848	4.5	466.101
7	2014	26	-81.3627	43.7057	8	-80.4776	25.4687	0	1	18	2024.74	7.6132	4.5	449.943
7	2014	26	-80.3665	43.0916	8	-80.4776	25.4687	0	1	18	1954.95	7.57812	4.5	434.433
8	2014	26	-79.3902	42.4691	8	-80.4776	25.4687	0	1	18	1888.39	7.54348	4.5	419.643
8	2014	26	-78.4333	41.8384	8	-80.4776	25.4687	0	1	18	1825.43	7.50957	4.5	405.651
9	2014	26	-77.4952	41.1999	8	-80.4776	25.4687	0	1	18	1766.44	7.47672	4.5	392.542
9	2014	26	-76.5753	40.554	8	-80.4776	25.4687	0	1	18	1711.83	7.44532	4.5	380.407
10	2014	26	-75.6731	39.9009	8	-80.4776	25.4687	0	1	18	1662.03	7.4158	4.5	369.341
10	2014	26	-74.788	39.241	8	-80.4776	25.4687	0	1	18	1617.49	7.38863	4.5	359.443
1	2014	27	-98.896	26.378	8	-80.4776	25.4687	1	0	19	1846.39	7.52099	4.75	388.714
1	2014	27	-97.4915	28.5208	8	-80.4776	25.4687	1	0	19	1720.71	7.45049	4.75	362.255
2	2014	27	-96.0289	30.6485	8	-80.4776	25.4687	1	0	19	1631.16	7.39705	4.75	343.402
2	2014	27	-94.5008	32.7591	8	-80.4776	25.4687	1	0	19	1583.93	7.36767	4.75	333.46
3	2014	27	-92.8988	34.8502	8	-80.4776	25.4687	1	0	19	1582.87	7.36699	4.75	333.236
3	2014	27	-91.2136	36.9193	8	-80.4776	25.4687	1	0	19	1628.11	7.39517	4.75	342.759
4	2014	27	-89.4351	38.9633	8	-80.4776	25.4687	1	0	19	1716.03	7.44777	4.75	361.27
4	2014	27	-87.5516	40.9786	8	-80.4776	25.4687	1	0	19	1840.58	7.51783	4.75	387.49
5	2014	27	-85.5503	42.9614	8	-80.4776	25.4687	1	0	19	1994.93	7.59837	4.75	419.986
5	2014	27	-83.417	44.907	8	-80.4776	25.4687	1	0	19	2172.79	7.68377	4.75	457.429
6	2014	27	-83.417	44.907	8	-80.4776	25.4687	0	1	19	2172.79	7.68377	4.75	457.429
6	2014	27	-82.3793	44.311	8	-80.4776	25.4687	0	1	19	2097.45	7.64848	4.75	441.569
7	2014	27	-81.3627	43.7057	8	-80.4776	25.4687	0	1	19	2024.74	7.6132	4.75	426.262
7	2014	27	-80.3665	43.0916	8	-80.4776	25.4687	0	1	19	1954.95	7.57812	4.75	411.568
8	2014	27	-79.3902	42.4691	8	-80.4776	25.4687	0	1	19	1888.39	7.54348	4.75	397.557
8	2014	27	-78.4333	41.8384	8	-80.4776	25.4687	0	1	19	1825.43	7.50957	4.75	384.301
9	2014	27	-77.4952	41.1999	8	-80.4776	25.4687	0	1	19	1766.44	7.47672	4.75	371.882
9	2014	27	-76.5753	40.554	8	-80.4776	25.4687	0	1	19	1711.83	7.44532	4.75	360.385
10	2014	27	-75.6731	39.9009	8	-80.4776	25.4687	0	1	19	1662.03	7.4158	4.75	349.902
10	2014	27	-74.788	39.241	8	-80.4776	25.4687	0	1	19	1617.49	7.38863	4.75	340.525
1	2014	28	-98.896	26.378	8	-80.4776	25.4687	1	0	20	1846.39	7.52099	5	369.278
1	2014	28	-97.4915	28.5208	8	-80.4776	25.4687	1	0	20	1720.71	7.45049	5	344.142
2	2014	28	-96.0289	30.6485	8	-80.4776	25.4687	1	0	20	1631.16	7.39705	5	326.232
2	2014	28	-94.5008	32.7591	8	-80.4776	25.4687	1	0	20	1583.93	7.36767	5	316.787
3	2014	28	-92.8988	34.8502	8	-80.4776	25.4687	1	0	20	1582.87	7.36699	5	316.574
3	2014	28	-91.2136	36.9193	8	-80.4776	25.4687	1	0	20	1628.11	7.39517	5	325.621
4	2014	28	-89.4351	38.9633	8	-80.4776	25.4687	1	0	20	1716.03	7.44777	5	343.206
4	2014	28	-87.5516	40.9786	8	-80.4776	25.4687	1	0	20	1840.58	7.51783	5	368.115
5	2014	28	-85.5503	42.9614	8	-80.4776	25.4687	1	0	20	1994.93	7.59837	5	398.987
5	2014	28	-83.417	44.907	8	-80.4776	25.4687	1	0	20	2172.79	7.68377	5	434.558
6	2014	28	-83.417	44.907	8	-80.4776	25.4687	0	1	20	2172.79	7.68377	5	434.558
6	2014	28	-82.3793	44.311	8	-80.4776	25.4687	0	1	20	2097.45	7.64848	5	419.491
7	2014	28	-81.3627	43.7057	8	-80.4776	25.4687	0	1	20	2024.74	7.6132	5	404.949
7	2014	28	-80.3665	43.0916	8	-80.4776	25.4687	0	1	20	1954.95	7.57812	5	390.99
8	2014	28	-79.3902	42.4691	8	-80.4776	25.4687	0	1	20	1888.39	7.54348	5	377.679
8	2014	28	-78.4333	41.8384	8	-80.4776	25.4687	0	1	20	1825.43	7.50957	5	365.086
9	2014	28	-77.4952	41.1999	8	-80.4776	25.4687	0	1	20	1766.44	7.47672	5	353.288
9	2014	28	-76.5753	40.554	8	-80.4776	25.4687	0	1	20	1711.83	7.44532	5	342.366
10	2014	28	-75.6731	39.9009	8	-80.4776	25.4687	0	1	20	1662.03	7.4158	5	332.407
10	2014	28	-74.788	39.241	8	-80.4776	25.4687	0	1	20	1617.49	7.38863	5	323.499
1	2014	29	-98.896	26.378	8	-80.4776	25.4687	1	0	21	1846.39	7.52099	5.25	351.693
1	2014	29	-97.4915	28.5208	8	-80.4776	25.4687	1	0	21	1720.71	7.45049	5.25	327.754
2	2014	29	-96.0289	30.6485	8	-80.4776	25.4687	1	0	21	1631.16	7.39705	5.25	310.697
2	2014	29	-94.5008	32.7591	8	-80.4776	25.4687	1	0	21	1583.93	7.36767	5.25	301.702
3	2014	29	-92.8988	34.8502	8	-80.4776	25.4687	1	0	21	1582.87	7.36699	5.25	301.499
3	2014	29	-91.2136	36.9193	8	-80.4776	25.4687	1	0	21	1628.11	7.39517	5.25	310.115
4	2014	29	-89.4351	38.9633	8	-80.4776	25.4687	1	0	21	1716.03	7.44777	5.25	326.863
4	2014	29	-87.5516	40.9786	8	-80.4776	25.4687	1	0	21	1840.58	7.51783	5.25	350.586
5	2014	29	-85.5503	42.9614	8	-80.4776	25.4687	1	0	21	1994.93	7.59837	5.25	379.987
5	2014	29	-83.417	44.907	8	-80.4776	25.4687	1	0	21	2172.79	7.68377	5.25	413.865
6	2014	29	-83.417	44.907	8	-80.4776	25.4687	0	1	21	2172.79	7.68377	5.25	413.865
6	2014	29	-82.3793	44.311	8	-80.4776	25.4687	0	1	21	2097.45	7.64848	5.25	399.515
7	2014	29	-81.3627	43.7057	8	-80.4776	25.4687	0	1	21	2024.74	7.6132	5.25	385.665
7	2014	29	-80.3665	43.0916	8	-80.4776	25.4687	0	1	21	1954.95	7.57812	5.25	372.371
8	2014	29	-79.3902	42.4691	8	-80.4776	25.4687	0	1	21	1888.39	7.54348	5.25	359.694
8	2014	29	-78.4333	41.8384	8	-80.4776	25.4687	0	1	21	1825.43	7.50957	5.25	347.701
9	2014	29	-77.4952	41.1999	8	-80.4776	25.4687	0	1	21	1766.44	7.47672	5.25	336.465
9	2014	29	-76.5753	40.554	8	-80.4776	25.4687	0	1	21	1711.83	7.44532	5.25	326.063
10	2014	29	-75.6731	39.9009	8	-80.4776	25.4687	0	1	21	1662.03	7.4158	5.25	316.578
10	2014	29	-74.788	39.241	8	-80.4776	25.4687	0	1	21	1617.49	7.38863	5.25	308.094
1	2014	30	-98.896	26.378	8	-80.4776	25.4687	1	0	22	1846.39	7.52099	5.5	335.707
1	2014	30	-97.8959	28.5335	8	-80.4776	25.4687	1	0	22	1760.15	7.47316	5.5	320.028
2	2014	30	-96.854	30.6813	8	-80.4776	25.4687	1	0	22	1708.09	7.44313	5.5	310.563
2	2014	30	-95.7649	32.8204	8	-80.4776	25.4687	1	0	22	1693.41	7.4345	5.5	307.893
3	2014	30	-94.6221	34.9497	8	-80.4776	25.4687	1	0	22	1717.1	7.44839	5.5	312.2
3	2014	30	-93.4185	37.0676	8	-80.4776	25.4687	1	0	22	1777.67	7.48306	5.5	323.212
4	2014	30	-92.1459	39.1727	8	-80.4776	25.4687	1	0	22	1871.57	7.53453	5.5	340.286
4	2014	30	-90.7951	41.2632	8	-80.4776	25.4687	1	0	22	1994.14	7.59797	5.5	362.572
5	2014	30	-89.3552	43.3367	8	-80.4776	25.4687	1	0	22	2140.5	7.66879	5.5	389.181
5	2014	30	-87.814	45.391	8	-80.4776	25.4687	1	0	22	2306.13	7.74333	5.5	419.297
6	2014	30	-87.814	45.391	8	-80.4776	25.4687	0	1	22	2306.13	7.74333	5.5	419.297
6	2014	30	-85.876	45.0711	8	-80.4776	25.4687	0	1	22	2228.3	7.709	5.5	405.146
7	2014	30	-83.9606	44.7188	8	-80.4776	25.4687	0	1	22	2158.65	7.67724	5.5	392.482
7	2014	30	-82.0694	44.3349	8	-80.4776	25.4687	0	1	22	2097.99	7.64874	5.5	381.453
8	2014	30	-80.2038	43.9202	8	-80.4776	25.4687	0	1	22	2047.13	7.62419	5.5	372.205
8	2014	30	-78.365	43.4755	8	-80.4776	25.4687	0	1	22	2006.79	7.60429	5.5	364.872
9	2014	30	-76.5539	43.0019	8	-80.4776	25.4687	0	1	22	1977.64	7.58966	5.5	359.57
9	2014	30	-74.7713	42.5001	8	-80.4776	25.4687	0	1	22	1960.15	7.58078	5.5	356.392
10	2014	30	-73.0179	41.9712	8	-80.4776	25.4687	0	1	22	1954.65	7.57797	5.5	355.392
10	2014	30	-71.294	41.416	8	-80.4776	25.4687	0	1	22	1961.24	7.58133	5.5	356.588
